# Supplementary material for: 2-Methyl-5-[(3-methyl-4-nitro­benz­yl)sulfan­yl]-1,3,4-thia­diazole
Source: Acta Crystallogr Sect E Struct Rep Online. 2010 Dec 24;67(Pt 1):o205–6. doi: 10.1107/S1600536810052505 (PMC3050181; doi:10.1107/S1600536810052505)
Supplement: Supplementary file 1 [file e-67-0o205-sup1.cif]

##############################################################################
###                                                                        ###
###        Electronic paper (Acta Crystallographica Section E)             ###
###                                                                        ###
##############################################################################
#                                                                            #
# This CIF contains the data in a paper accepted for publication in Acta     #
# Crystallographica Section E. It conforms to the requirements of Notes      #
# for Authors for Section E, and has been peer reviewed under the auspices   #
# of the IUCr Commission on Journals.                                        #
#                                                                            #
# Full details of the Crystallographic Information File format               #
# are given in the paper "The Crystallographic Information File (CIF):       #
# a New Standard Archive File for Crystallography" by S. R. Hall, F. H.      #
# Allen and I. D. Brown [Acta Cryst. (1991), A47, 655-685].                  #
#                                                                            #
# The current version of the core CIF dictionary is obtainable from          #
# ftp://ftp.iucr.org/pub/cif_core.dic. The current version number is 2.4.    #
#                                                                            #
# Software is freely available for graphical display of the structure(s) in  #
# this CIF.  For information consult the CIF home page http://www.iucr.org/  #
# cif/home.html                                                              #
#                                                                            #
# This file may be used for bona fide research purposes within the           #
# scientific community so long as proper attribution is given to the journal # 
# article from which it was obtained.                                        #
#                                                                            #
##############################################################################
                                             
data_global
_audit_creation_method     'form.cif (version 2.0)'
_journal_data_validation_number     ?
_journal_date_recd_electronic     2010-12-10
_journal_date_accepted     2010-12-14
_journal_name_full     'Acta Crystallographica, Section E'
_journal_year     2011
_journal_volume     67
_journal_issue      1
_journal_page_first     o205
_journal_page_last     o206
_journal_paper_category     QO
_journal_coeditor_code     IS2643
_publ_contact_author_name     'Prof. Fun Hoong-Kun'
_publ_contact_author_address
;
      X-ray Crystallography Unit
      School of Physics
      Universiti Sains Malaysia
      11800 USM, Penang
      MALAYSIA
;
_publ_contact_author_email     hkfun@usm.my
_publ_contact_author_fax     '6 04 6579150'
_publ_contact_author_phone     '6 04 6577888  Ext. 3690'
_publ_section_title
;
2-Methyl-5-[(3-methyl-4-nitrobenzyl)sulfanyl]-1,3,4-thiadiazole
;
loop_
    _publ_author_name
    _publ_author_footnote
    _publ_author_address
    'Hoong-Kun Fun'
;
      Thomson Reuters ResearcherID: A-3561-2009.
;
;     X-ray Crystallography Unit
      School of Physics
      Universiti Sains Malaysia
      11800 USM, Penang
      Malaysia
;
    'Suchada Chantrapromma'
;
      Thomson Reuters ResearcherID: A-5085-2009.
;
;     Crystal Materials Research Unit
      Department of Chemistry
      Faculty of Science
      Prince of Songkla University
      Hat-Yai, Songkhla 90112
      Thailand
;
    'B. Chandrakantha' ?
;     Department of Chemistry
      Manipal Institute of Technology
      Manipal 576 104
      India
;
    'Arun M. Isloor' ?
;     Organic Chemistry Division
      Department of Chemistry
      National Institute of Technology-Karnataka
      Surathkal
      Mangalore 575 025
      India
;
    'Prakash Shetty' ?
;     Department of Printing
      Manipal Institute of Technology
      Manipal 576 104
      India
;
data_I
_audit_creation_method     SHELXL-97
_chemical_name_systematic
;
2-Methyl-5-[(3-methyl-4-nitrobenzyl)sulfanyl]-1,3,4-thiadiazole
;
_chemical_name_common
;
;
_chemical_formula_moiety     'C11 H11 N3 O2 S2'
_chemical_formula_sum     'C11 H11 N3 O2 S2'
_chemical_formula_iupac     'C11 H11 N3 O2 S2'
_chemical_formula_weight     281.37
_chemical_melting_point     ?
_chemical_melting_point_gt     443
_chemical_melting_point_lt     445
_symmetry_cell_setting     orthorhombic
_symmetry_space_group_name_H-M     'P n a 21'
_symmetry_space_group_name_Hall     'P 2c -2n'
loop_
    _symmetry_equiv_pos_as_xyz
    'x, y, z'
    '-x, -y, z+1/2'
    'x+1/2, -y+1/2, z'
    '-x+1/2, y+1/2, z+1/2'
_cell_length_a     13.8210(14)
_cell_length_b     4.5720(5)
_cell_length_c     19.7929(19)
_cell_angle_alpha     90.00
_cell_angle_beta     90.00
_cell_angle_gamma     90.00
_cell_volume     1250.7(2)
_cell_formula_units_Z     4
_cell_measurement_reflns_used     3.12
_cell_measurement_theta_min     30.00
_cell_measurement_theta_max     2899
_cell_measurement_temperature     100
_exptl_crystal_description     Plate
_exptl_crystal_colour     Yellow
_exptl_crystal_size_max     0.46
_exptl_crystal_size_mid     0.30
_exptl_crystal_size_min     0.10
_exptl_crystal_density_diffrn     1.494
_exptl_crystal_density_meas     ?
_exptl_crystal_density_method     'not measured'
_exptl_crystal_F_000     584
_exptl_absorpt_coefficient_mu     0.423
_exptl_absorpt_correction_type     multi-scan
_exptl_absorpt_process_details     '(SADABS; Bruker, 2009)'
_exptl_absorpt_correction_T_min     0.8307
_exptl_absorpt_correction_T_max     0.9590
_exptl_special_details
;
The crystal was placed in the cold stream of an Oxford Cryosystems Cobra
open-flow nitrogen cryostat (Cosier & Glazer, 1986) operating at 100.0(1) K.
;
_diffrn_ambient_temperature     100
_diffrn_radiation_type     'MoK\a'
_diffrn_radiation_wavelength     0.71073
_diffrn_radiation_source     'sealed tube'
_diffrn_radiation_monochromator     'graphite'
_diffrn_measurement_device_type     'Bruker APEX DUO CCD area-detector'
_diffrn_measurement_method     '\f and \w'
_diffrn_detector_area_resol_mean     ?
_diffrn_reflns_number     10019
_diffrn_reflns_av_R_equivalents     0.0258
_diffrn_reflns_av_sigmaI/netI     0.0314
_diffrn_reflns_theta_min     3.12
_diffrn_reflns_theta_max     33.66
_diffrn_reflns_theta_full     33.66
_diffrn_measured_fraction_theta_max     0.993
_diffrn_measured_fraction_theta_full     0.993
_diffrn_reflns_limit_h_min     -21
_diffrn_reflns_limit_h_max     21
_diffrn_reflns_limit_k_min     -7
_diffrn_reflns_limit_k_max     6
_diffrn_reflns_limit_l_min     -30
_diffrn_reflns_limit_l_max     21
_diffrn_standards_number     0
_diffrn_standards_interval_count     ?
_diffrn_standards_interval_time     ?
_diffrn_standards_decay_%     ?
_refine_special_details
;
Refinement of <i>F</i>^2^ against ALL reflections. The weighted <i>R</i>-factor
<i>wR</i> and goodness of fit <i>S</i> are based on <i>F</i>^2^, conventional
<i>R</i>-factors <i>R</i> are based on <i>F</i>, with <i>F</i> set to zero for
negative <i>F</i>^2^. The threshold expression of <i>F</i>^2^ >
\s(<i>F</i>^2^) is used only for calculating <i>R</i>-factors(gt) <i>etc</i>.
and is not relevant to the choice of reflections for refinement.
<i>R</i>-factors based on <i>F</i>^2^ are statistically about twice as large
as those based on <i>F</i>, and <i>R</i>- factors based on ALL data will be
even larger.
;
_reflns_number_total     3754
_reflns_number_gt     3250
_reflns_threshold_expression     I>2\s(I)
_refine_ls_structure_factor_coef     Fsqd
_refine_ls_matrix_type     full
_refine_ls_R_factor_all     0.0401
_refine_ls_R_factor_gt     0.0305
_refine_ls_wR_factor_gt     0.0755
_refine_ls_wR_factor_ref     0.0912
_refine_ls_goodness_of_fit_ref     1.096
_refine_ls_restrained_S_all     1.096
_refine_ls_number_reflns     3754
_refine_ls_number_parameters     330
_refine_ls_number_restraints     1
_refine_ls_hydrogen_treatment     constr
_refine_ls_weighting_scheme     calc
_refine_ls_weighting_details
         'calc w=1/[\s^2^(Fo^2^)+(0.0501P)^2^+0.0000P] where P=(Fo^2^+2Fc^2^)/3'
_atom_sites_solution_hydrogens     geom
_atom_sites_solution_primary     direct
_atom_sites_solution_secondary     difmap
_refine_ls_shift/su_max     0.001
_refine_ls_shift/su_mean     0.001
_refine_diff_density_max     0.446
_refine_diff_density_min     -0.423
_refine_ls_extinction_method     none
_refine_ls_extinction_coef     ?
_refine_ls_abs_structure_details     'Flack (1983), 1234 Friedel pairs'
_refine_ls_abs_structure_Flack     0.04(6)
loop_
    _atom_type_symbol
    _atom_type_description
    _atom_type_scat_dispersion_real
    _atom_type_scat_dispersion_imag
    _atom_type_scat_source
    'C' 'C' 0.0033 0.0016
                         'International Tables Vol C Tables 4.2.6.8 and 6.1.1.4'
    'H' 'H' 0.0000 0.0000
                         'International Tables Vol C Tables 4.2.6.8 and 6.1.1.4'
    'N' 'N' 0.0061 0.0033
                         'International Tables Vol C Tables 4.2.6.8 and 6.1.1.4'
    'O' 'O' 0.0106 0.0060
                         'International Tables Vol C Tables 4.2.6.8 and 6.1.1.4'
    'S' 'S' 0.1246 0.1234
                         'International Tables Vol C Tables 4.2.6.8 and 6.1.1.4'
_computing_data_collection     'APEX2 (Bruker, 2009)'
_computing_cell_refinement     'SAINT (Bruker, 2009)'
_computing_data_reduction     'SAINT (Bruker, 2009)'
_computing_structure_solution     'SHELXTL (Sheldrick, 2008)'
_computing_structure_refinement     'SHELXTL (Sheldrick, 2008)'
_computing_molecular_graphics     'SHELXTL (Sheldrick, 2008)'
_computing_publication_material
;
SHELXTL (Sheldrick, 2008) and PLATON (Spek, 2009)
;
loop_
    _atom_site_type_symbol
    _atom_site_label
    _atom_site_fract_x
    _atom_site_fract_y
    _atom_site_fract_z
    _atom_site_U_iso_or_equiv
    _atom_site_adp_type
    _atom_site_calc_flag
    _atom_site_refinement_flags
    _atom_site_occupancy
    _atom_site_disorder_assembly
    _atom_site_disorder_group
    S S1 0.03130(17) 0.3490(8) 0.96362(19) 0.0300(3) Uani d P 0.629(4) A 1
    S S2 0.1578(2) -0.0159(8) 0.8790(3) 0.0328(6) Uani d P 0.629(4) A 1
    O O2 -0.0136(2) -0.4228(6) 1.29413(14) 0.0518(8) Uani d P 0.629(4) A 1
    O O3 -0.1559(3) -0.4789(7) 1.25002(19) 0.0478(9) Uani d P 0.629(4) A 1
    N N1 0.2757(4) -0.0884(15) 0.9791(3) 0.0420(11) Uani d P 0.629(4) A 1
    N N2 0.2002(4) 0.0921(19) 1.0023(4) 0.0346(12) Uani d P 0.629(4) A 1
    N N3 -0.0749(2) -0.3679(6) 1.25069(13) 0.0349(6) Uani d P 0.629(4) A 1
    C C1 0.0766(3) 0.1353(6) 1.14831(15) 0.0289(5) Uani d P 0.629(4) A 1
    H H1A 0.1410 0.1947 1.1471 0.035 Uiso calc PR 0.629(4) A 1
    C C2 0.0461(3) -0.0654(6) 1.19695(14) 0.0289(5) Uani d P 0.629(4) A 1
    H H2A 0.0897 -0.1386 1.2285 0.035 Uiso calc PR 0.629(4) A 1
    C C3 -0.0489(4) -0.1543(6) 1.19794(14) 0.0262(5) Uani d P 0.629(4) A 1
    C C4 -0.1181(3) -0.0516(6) 1.15221(16) 0.0278(5) Uani d P 0.629(4) A 1
    C C5 -0.0843(3) 0.1537(7) 1.10453(16) 0.0266(6) Uani d P 0.629(4) A 1
    H H5A -0.1281 0.2301 1.0735 0.032 Uiso calc PR 0.629(4) A 1
    C C6 0.0110(3) 0.2467(7) 1.10173(18) 0.0244(5) Uani d P 0.629(4) A 1
    C C7 0.0414(3) 0.4654(12) 1.0497(3) 0.0319(9) Uani d P 0.629(4) A 1
    H H7A 0.1082 0.5185 1.0583 0.038 Uiso calc PR 0.629(4) A 1
    H H7B 0.0026 0.6404 1.0556 0.038 Uiso calc PR 0.629(4) A 1
    C C8 0.1361(6) 0.136(2) 0.9548(6) 0.0258(13) Uani d P 0.629(4) A 1
    C C9 0.2662(7) -0.157(3) 0.9161(5) 0.0336(14) Uani d P 0.629(4) A 1
    C C10 0.3367(8) -0.341(2) 0.8795(5) 0.050(2) Uani d P 0.629(4) A 1
    H H10A 0.3740 -0.4522 0.9113 0.075 Uiso calc PR 0.629(4) A 1
    H H10B 0.3791 -0.2182 0.8535 0.075 Uiso calc PR 0.629(4) A 1
    H H10C 0.3029 -0.4718 0.8498 0.075 Uiso calc PR 0.629(4) A 1
    S S1A 0.0080(3) 0.3638(14) 0.9625(4) 0.0331(7) Uani d P 0.371(4) A 2
    S S2A 0.1561(5) -0.0237(15) 0.8860(6) 0.0398(14) Uani d P 0.371(4) A 2
    O O2A -0.0852(4) -0.5184(9) 1.2745(3) 0.0507(12) Uani d P 0.371(4) A 2
    O O3A -0.2234(4) -0.4513(11) 1.2302(3) 0.0600(14) Uani d P 0.371(4) A 2
    N N1A 0.2532(5) -0.046(2) 0.9912(4) 0.0311(14) Uani d P 0.371(4) A 2
    N N2A 0.1738(7) 0.115(3) 1.0101(6) 0.0321(15) Uani d P 0.371(4) A 2
    N N3A -0.1378(4) -0.3973(13) 1.2341(3) 0.0327(11) Uani d P 0.371(4) A 2
    C C1A 0.0286(4) 0.1374(9) 1.1504(2) 0.0254(8) Uani d P 0.371(4) A 2
    H H1B 0.0910 0.2118 1.1541 0.031 Uiso calc PR 0.371(4) A 2
    C C2A -0.0029(4) -0.0698(9) 1.1981(2) 0.0196(7) Uani d P 0.371(4) A 2
    C C3A -0.0968(4) -0.1718(9) 1.1884(2) 0.0232(8) Uani d P 0.371(4) A 2
    C C4A -0.1560(4) -0.0847(11) 1.1368(3) 0.0292(10) Uani d P 0.371(4) A 2
    H H4B -0.2178 -0.1628 1.1322 0.035 Uiso calc PR 0.371(4) A 2
    C C5A -0.1220(5) 0.1226(12) 1.0913(3) 0.0320(11) Uani d P 0.371(4) A 2
    H H5B -0.1613 0.1869 1.0562 0.038 Uiso calc PR 0.371(4) A 2
    C C6A -0.0289(5) 0.2336(11) 1.0987(3) 0.0238(10) Uani d P 0.371(4) A 2
    C C7A 0.0060(7) 0.479(2) 1.0507(5) 0.0379(19) Uani d P 0.371(4) A 2
    H H7C 0.0705 0.5389 1.0640 0.045 Uiso calc PR 0.371(4) A 2
    H H7D -0.0365 0.6463 1.0553 0.045 Uiso calc PR 0.371(4) A 2
    C C8A 0.1157(10) 0.166(4) 0.9600(8) 0.0220(18) Uani d P 0.371(4) A 2
    C C9A 0.2489(11) -0.138(4) 0.9296(7) 0.0294(19) Uani d P 0.371(4) A 2
    C C10A 0.3250(10) -0.317(4) 0.8965(8) 0.043(3) Uani d P 0.371(4) A 2
    H H10D 0.3736 -0.3676 0.9291 0.065 Uiso calc PR 0.371(4) A 2
    H H10E 0.3539 -0.2066 0.8606 0.065 Uiso calc PR 0.371(4) A 2
    H H10F 0.2966 -0.4921 0.8786 0.065 Uiso calc PR 0.371(4) A 2
    C C11 -0.2234(2) -0.1340(8) 1.14972(19) 0.0438(7) Uani d P 0.629(4) A 1
    H H11A -0.2292 -0.3416 1.1436 0.066 Uiso calc PR 0.629(4) A 1
    H H11B -0.2540 -0.0349 1.1127 0.066 Uiso calc PR 0.629(4) A 1
    H H11C -0.2541 -0.0783 1.1913 0.066 Uiso calc PR 0.629(4) A 1
    C C11A 0.0647(3) -0.1528(12) 1.2541(2) 0.0357(11) Uani d P 0.371(4) A 2
    H H11D 0.1235 -0.0425 1.2500 0.053 Uiso calc PR 0.371(4) A 2
    H H11E 0.0790 -0.3579 1.2513 0.053 Uiso calc PR 0.371(4) A 2
    H H11F 0.0348 -0.1111 1.2968 0.053 Uiso calc PR 0.371(4) A 2
loop_
    _atom_site_aniso_label
    _atom_site_aniso_U_11
    _atom_site_aniso_U_22
    _atom_site_aniso_U_33
    _atom_site_aniso_U_12
    _atom_site_aniso_U_13
    _atom_site_aniso_U_23
    S1 0.0368(8) 0.0311(6) 0.0220(4) 0.0045(6) -0.0004(8) 0.0056(4)
    S2 0.0371(10) 0.0316(9) 0.0298(14) 0.0018(7) -0.0078(6) 0.0015(6)
    O2 0.0612(16) 0.0623(16) 0.0319(13) 0.0179(13) 0.0060(11) 0.0219(12)
    O3 0.067(2) 0.0426(16) 0.0343(17) -0.0141(14) 0.0107(15) 0.0050(11)
    N1 0.032(2) 0.051(2) 0.043(3) 0.0138(15) 0.0031(15) 0.0084(18)
    N2 0.027(2) 0.050(3) 0.027(2) -0.003(2) -0.0033(17) 0.0076(17)
    N3 0.0559(17) 0.0290(12) 0.0197(10) 0.0099(10) 0.0105(10) 0.0022(9)
    C1 0.0360(15) 0.0260(12) 0.0248(12) -0.0017(11) -0.0003(11) -0.0036(9)
    C2 0.0373(16) 0.0297(12) 0.0197(11) 0.0073(11) -0.0029(10) -0.0019(9)
    C3 0.0370(17) 0.0252(12) 0.0163(11) 0.0075(13) 0.0031(11) 0.0012(9)
    C4 0.0294(14) 0.0300(12) 0.0241(13) 0.0047(11) 0.0033(11) -0.0032(11)
    C5 0.0340(18) 0.0252(12) 0.0206(12) 0.0064(13) -0.0037(12) -0.0014(10)
    C6 0.0324(14) 0.0178(10) 0.0230(11) -0.0012(12) 0.0007(13) -0.0038(9)
    C7 0.052(2) 0.0167(14) 0.0273(16) 0.0025(17) 0.005(2) -0.0016(11)
    C8 0.030(3) 0.019(2) 0.029(3) -0.0045(17) 0.0014(19) 0.0020(18)
    C9 0.027(3) 0.0321(19) 0.041(4) -0.0015(19) 0.0047(19) 0.011(2)
    C10 0.044(3) 0.038(2) 0.068(6) 0.0098(17) 0.011(3) 0.008(3)
    S1A 0.050(2) 0.0273(7) 0.0214(7) 0.0055(15) 0.0021(18) 0.0007(6)
    S2A 0.054(2) 0.042(2) 0.0236(17) -0.0138(14) -0.0082(9) -0.0056(12)
    O2A 0.063(3) 0.037(2) 0.052(3) 0.0047(17) 0.016(2) 0.019(2)
    O3A 0.042(2) 0.085(3) 0.053(3) -0.029(2) 0.008(2) 0.006(2)
    N1A 0.028(4) 0.038(3) 0.027(3) 0.007(3) -0.006(2) -0.002(2)
    N2A 0.035(4) 0.036(3) 0.025(3) -0.005(4) -0.004(3) 0.001(2)
    N3A 0.032(2) 0.035(3) 0.031(3) -0.0079(18) 0.0141(19) -0.0017(19)
    C1A 0.031(2) 0.0239(18) 0.0215(19) -0.0072(17) 0.0047(17) -0.0059(14)
    C2A 0.0142(18) 0.0248(19) 0.0199(17) 0.0023(16) 0.0023(14) -0.0001(13)
    C3A 0.0221(19) 0.0241(18) 0.023(2) 0.0049(16) 0.0023(16) -0.0002(15)
    C4A 0.022(2) 0.031(2) 0.034(3) 0.0036(17) -0.0040(18) -0.0013(18)
    C5A 0.039(3) 0.025(2) 0.032(3) 0.010(2) -0.005(2) 0.0006(18)
    C6A 0.034(3) 0.0163(17) 0.021(2) -0.003(2) 0.005(2) -0.0015(14)
    C7A 0.070(5) 0.020(2) 0.024(2) 0.014(4) 0.015(4) -0.0003(17)
    C8A 0.039(6) 0.015(3) 0.012(2) -0.004(3) 0.002(4) 0.000(2)
    C9A 0.030(5) 0.028(4) 0.030(5) -0.008(4) 0.003(3) 0.010(3)
    C10A 0.030(4) 0.046(6) 0.053(6) -0.010(4) 0.000(4) 0.009(4)
    C11 0.0323(13) 0.062(2) 0.0372(16) -0.0044(12) 0.0038(11) 0.0024(14)
    C11A 0.0303(18) 0.052(3) 0.025(2) 0.0046(17) -0.0020(16) 0.0000(18)
_geom_special_details
;
All e.s.d.'s (except the e.s.d. in the dihedral angle between two l.s. planes)
are estimated using the full covariance matrix. The cell e.s.d.'s are taken
into account individually in the estimation of e.s.d.'s in distances, angles
and torsion angles; correlations between e.s.d.'s in cell parameters are only
used when they are defined by crystal symmetry. An approximate (isotropic)
treatment of cell e.s.d.'s is used for estimating e.s.d.'s involving l.s.
planes.
;
loop_
    _geom_bond_atom_site_label_1
    _geom_bond_atom_site_label_2
    _geom_bond_site_symmetry_2
    _geom_bond_distance
    _geom_bond_publ_flag
    S1 C8 . 1.756(7) ?
    S1 C7 . 1.791(8) ?
    S2 C8 . 1.678(12) ?
    S2 C9 . 1.790(12) ?
    O2 N3 . 1.233(4) ?
    O3 N3 . 1.229(5) ?
    N1 C9 . 1.293(11) ?
    N1 N2 . 1.407(7) ?
    N2 C8 . 1.306(14) ?
    N3 C3 . 1.474(4) ?
    C1 C6 . 1.390(5) ?
    C1 C2 . 1.396(4) ?
    C1 H1A . 0.9300 ?
    C2 C3 . 1.374(6) ?
    C2 H2A . 0.9300 ?
    C3 C4 . 1.397(5) ?
    C4 C5 . 1.410(4) ?
    C4 C11 . 1.504(5) ?
    C5 C6 . 1.385(4) ?
    C5 H5A . 0.9300 ?
    C6 C7 . 1.495(7) ?
    C7 H7A . 0.9700 ?
    C7 H7B . 0.9700 ?
    C9 C10 . 1.476(13) ?
    C10 H10A . 0.9600 ?
    C10 H10B . 0.9600 ?
    C10 H10C . 0.9600 ?
    S1A C8A . 1.742(12) ?
    S1A C7A . 1.822(13) ?
    S2A C9A . 1.63(2) ?
    S2A C8A . 1.791(17) ?
    O2A N3A . 1.213(9) ?
    O3A N3A . 1.211(7) ?
    N1A C9A . 1.291(16) ?
    N1A N2A . 1.376(11) ?
    N2A C8A . 1.30(2) ?
    N3A C3A . 1.485(7) ?
    C1A C6A . 1.368(8) ?
    C1A C2A . 1.407(6) ?
    C1A H1B . 0.9300 ?
    C2A C3A . 1.391(7) ?
    C2A C11A . 1.498(7) ?
    C3A C4A . 1.369(7) ?
    C4A C5A . 1.389(8) ?
    C4A H4B . 0.9300 ?
    C5A C6A . 1.391(8) ?
    C5A H5B . 0.9300 ?
    C6A C7A . 1.546(11) ?
    C7A H7C . 0.9700 ?
    C7A H7D . 0.9700 ?
    C9A C10A . 1.48(2) ?
    C10A H10D . 0.9600 ?
    C10A H10E . 0.9600 ?
    C10A H10F . 0.9600 ?
    C11 H11A . 0.9600 ?
    C11 H11B . 0.9600 ?
    C11 H11C . 0.9600 ?
    C11A H11D . 0.9600 ?
    C11A H11E . 0.9600 ?
    C11A H11F . 0.9600 ?
loop_
    _geom_angle_atom_site_label_1
    _geom_angle_atom_site_label_2
    _geom_angle_atom_site_label_3
    _geom_angle_site_symmetry_1
    _geom_angle_site_symmetry_3
    _geom_angle
    _geom_angle_publ_flag
    C8 S1 C7 . . 101.3(5) ?
    C8 S2 C9 . . 86.1(5) ?
    C9 N1 N2 . . 112.4(7) ?
    C8 N2 N1 . . 111.0(6) ?
    O3 N3 O2 . . 123.3(3) ?
    O3 N3 C3 . . 119.2(3) ?
    O2 N3 C3 . . 117.5(3) ?
    C6 C1 C2 . . 120.1(3) ?
    C6 C1 H1A . . 120.0 ?
    C2 C1 H1A . . 120.0 ?
    C3 C2 C1 . . 119.6(3) ?
    C3 C2 H2A . . 120.2 ?
    C1 C2 H2A . . 120.2 ?
    C2 C3 C4 . . 123.0(3) ?
    C2 C3 N3 . . 116.0(3) ?
    C4 C3 N3 . . 121.0(4) ?
    C3 C4 C5 . . 115.5(3) ?
    C3 C4 C11 . . 126.8(3) ?
    C5 C4 C11 . . 117.7(3) ?
    C6 C5 C4 . . 123.1(3) ?
    C6 C5 H5A . . 118.5 ?
    C4 C5 H5A . . 118.5 ?
    C5 C6 C1 . . 118.8(3) ?
    C5 C6 C7 . . 120.0(3) ?
    C1 C6 C7 . . 121.2(3) ?
    C6 C7 S1 . . 115.7(4) ?
    C6 C7 H7A . . 108.3 ?
    S1 C7 H7A . . 108.3 ?
    C6 C7 H7B . . 108.3 ?
    S1 C7 H7B . . 108.3 ?
    H7A C7 H7B . . 107.4 ?
    N2 C8 S2 . . 117.3(5) ?
    N2 C8 S1 . . 124.9(8) ?
    S2 C8 S1 . . 117.7(7) ?
    N1 C9 C10 . . 123.1(10) ?
    N1 C9 S2 . . 113.1(6) ?
    C10 C9 S2 . . 123.8(9) ?
    C8A S1A C7A . . 101.0(7) ?
    C9A S2A C8A . . 88.2(8) ?
    C9A N1A N2A . . 113.3(10) ?
    C8A N2A N1A . . 112.5(10) ?
    O3A N3A O2A . . 122.3(6) ?
    O3A N3A C3A . . 118.4(6) ?
    O2A N3A C3A . . 119.3(5) ?
    C6A C1A C2A . . 122.5(5) ?
    C6A C1A H1B . . 118.7 ?
    C2A C1A H1B . . 118.7 ?
    C3A C2A C1A . . 115.0(4) ?
    C3A C2A C11A . . 126.8(4) ?
    C1A C2A C11A . . 118.2(5) ?
    C4A C3A C2A . . 124.3(4) ?
    C4A C3A N3A . . 115.4(5) ?
    C2A C3A N3A . . 120.3(5) ?
    C3A C4A C5A . . 118.7(5) ?
    C3A C4A H4B . . 120.7 ?
    C5A C4A H4B . . 120.7 ?
    C4A C5A C6A . . 119.6(5) ?
    C4A C5A H5B . . 120.2 ?
    C6A C5A H5B . . 120.2 ?
    C1A C6A C5A . . 119.9(5) ?
    C1A C6A C7A . . 120.8(7) ?
    C5A C6A C7A . . 119.2(7) ?
    C6A C7A S1A . . 112.6(7) ?
    C6A C7A H7C . . 109.1 ?
    S1A C7A H7C . . 109.1 ?
    C6A C7A H7D . . 109.1 ?
    S1A C7A H7D . . 109.1 ?
    H7C C7A H7D . . 107.8 ?
    N2A C8A S1A . . 126.9(11) ?
    N2A C8A S2A . . 110.2(9) ?
    S1A C8A S2A . . 122.8(10) ?
    N1A C9A C10A . . 124.2(16) ?
    N1A C9A S2A . . 115.5(11) ?
    C10A C9A S2A . . 120.1(12) ?
    C9A C10A H10D . . 109.5 ?
    C9A C10A H10E . . 109.5 ?
    H10D C10A H10E . . 109.5 ?
    C9A C10A H10F . . 109.5 ?
    H10D C10A H10F . . 109.5 ?
    H10E C10A H10F . . 109.5 ?
    C2A C11A H11D . . 109.5 ?
    C2A C11A H11E . . 109.5 ?
    H11D C11A H11E . . 109.5 ?
    C2A C11A H11F . . 109.5 ?
    H11D C11A H11F . . 109.5 ?
    H11E C11A H11F . . 109.5 ?
loop_
    _geom_torsion_atom_site_label_1
    _geom_torsion_atom_site_label_2
    _geom_torsion_atom_site_label_3
    _geom_torsion_atom_site_label_4
    _geom_torsion_site_symmetry_1
    _geom_torsion_site_symmetry_2
    _geom_torsion_site_symmetry_3
    _geom_torsion_site_symmetry_4
    _geom_torsion
    _geom_torsion_publ_flag
    C9 N1 N2 C8 . . . . 2.8(11) ?
    C6 C1 C2 C3 . . . . 0.7(4) ?
    C1 C2 C3 C4 . . . . -0.3(4) ?
    C1 C2 C3 N3 . . . . 179.7(2) ?
    O3 N3 C3 C2 . . . . -172.5(3) ?
    O2 N3 C3 C2 . . . . 8.4(4) ?
    O3 N3 C3 C4 . . . . 7.4(4) ?
    O2 N3 C3 C4 . . . . -171.6(3) ?
    C2 C3 C4 C5 . . . . -0.5(4) ?
    N3 C3 C4 C5 . . . . 179.6(2) ?
    C2 C3 C4 C11 . . . . -179.5(3) ?
    N3 C3 C4 C11 . . . . 0.6(4) ?
    C3 C4 C5 C6 . . . . 0.9(4) ?
    C11 C4 C5 C6 . . . . -180.0(3) ?
    C4 C5 C6 C1 . . . . -0.6(5) ?
    C4 C5 C6 C7 . . . . -179.9(3) ?
    C2 C1 C6 C5 . . . . -0.3(4) ?
    C2 C1 C6 C7 . . . . 179.1(3) ?
    C5 C6 C7 S1 . . . . -63.8(4) ?
    C1 C6 C7 S1 . . . . 116.9(4) ?
    C8 S1 C7 C6 . . . . -79.8(5) ?
    N1 N2 C8 S2 . . . . -1.9(12) ?
    N1 N2 C8 S1 . . . . -179.9(7) ?
    C9 S2 C8 N2 . . . . 0.4(9) ?
    C9 S2 C8 S1 . . . . 178.6(7) ?
    C7 S1 C8 N2 . . . . -0.7(11) ?
    C7 S1 C8 S2 . . . . -178.7(6) ?
    N2 N1 C9 C10 . . . . 179.0(9) ?
    N2 N1 C9 S2 . . . . -2.5(10) ?
    C8 S2 C9 N1 . . . . 1.3(8) ?
    C8 S2 C9 C10 . . . . 179.7(10) ?
    C9A N1A N2A C8A . . . . -6.5(18) ?
    C6A C1A C2A C3A . . . . 0.6(6) ?
    C6A C1A C2A C11A . . . . -178.0(4) ?
    C1A C2A C3A C4A . . . . 0.5(6) ?
    C11A C2A C3A C4A . . . . 178.9(4) ?
    C1A C2A C3A N3A . . . . 178.3(4) ?
    C11A C2A C3A N3A . . . . -3.3(7) ?
    O3A N3A C3A C4A . . . . -12.1(7) ?
    O2A N3A C3A C4A . . . . 168.7(5) ?
    O3A N3A C3A C2A . . . . 169.9(5) ?
    O2A N3A C3A C2A . . . . -9.3(7) ?
    C2A C3A C4A C5A . . . . -1.2(7) ?
    N3A C3A C4A C5A . . . . -179.1(5) ?
    C3A C4A C5A C6A . . . . 0.8(8) ?
    C2A C1A C6A C5A . . . . -1.0(7) ?
    C2A C1A C6A C7A . . . . 175.3(5) ?
    C4A C5A C6A C1A . . . . 0.2(8) ?
    C4A C5A C6A C7A . . . . -176.1(6) ?
    C1A C6A C7A S1A . . . . 121.8(6) ?
    C5A C6A C7A S1A . . . . -61.9(7) ?
    C8A S1A C7A C6A . . . . -79.6(9) ?
    N1A N2A C8A S1A . . . . -179.7(12) ?
    N1A N2A C8A S2A . . . . 5.2(17) ?
    C7A S1A C8A N2A . . . . 2.0(18) ?
    C7A S1A C8A S2A . . . . 176.5(10) ?
    C9A S2A C8A N2A . . . . -2.4(14) ?
    C9A S2A C8A S1A . . . . -177.7(12) ?
    N2A N1A C9A C10A . . . . 179.9(13) ?
    N2A N1A C9A S2A . . . . 4.6(16) ?
    C8A S2A C9A N1A . . . . -1.3(13) ?
    C8A S2A C9A C10A . . . . -176.8(14) ?
loop_
    _geom_hbond_atom_site_label_D
    _geom_hbond_atom_site_label_H
    _geom_hbond_atom_site_label_A
    _geom_hbond_site_symmetry_A
    _geom_hbond_distance_DH
    _geom_hbond_distance_HA
    _geom_hbond_distance_DA
    _geom_hbond_angle_DHA
    _geom_hbond_publ_flag
    C10 H10B O2 4_554 0.96 2.58 3.534(11) 171 y
    C7 H7B Cg2 1_565 0.97 2.65 3.417(6) 134 y
    C7 H7B Cg3 1_565 0.97 2.65 3.489(6) 145 y
    C7A H7D Cg2 1_565 0.97 2.63 3.269(10) 124 y
    C7A H7D Cg3 1_565 0.97 2.50 3.258(10) 135 y
    C10A H10F Cg1 1_545 0.96 2.98 3.683(18) 132 y
