# Supplementary material for: 2-Methyl-5-[(3-methyl-4-nitro­benz­yl)sulfan­yl]-1,3,4-thia­diazole
Source: Acta Crystallogr Sect E Struct Rep Online. 2010 Dec 24;67(Pt 1):o205–6. doi: 10.1107/S1600536810052505 (PMC3050181; doi:10.1107/S1600536810052505)
Supplement: Supplementary file 2 [file e-67-0o205-Isup2.hkl]

# 
# h,k,l, Fc-squared, Fo-squared, sigma(Fo-squared) and status flag 
# 
data_I
_shelx_title ' ach12m in Pna2(1)   100K' 
_shelx_refln_list_code          4 
_shelx_F_calc_maximum      105.97 
_exptl_crystal_F_000       584.00 
_reflns_d_resolution_high  0.6412 
 
loop_ 
 _symmetry_equiv_pos_as_xyz 
 'x, y, z' 
 '-x, -y, z+1/2' 
 'x+1/2, -y+1/2, z' 
 '-x+1/2, y+1/2, z+1/2' 
 
_cell_length_a    13.8210 
_cell_length_b     4.5720 
_cell_length_c    19.7929 
_cell_angle_alpha  90.000 
_cell_angle_beta   90.000 
_cell_angle_gamma  90.000 
 
_shelx_F_squared_multiplier     1.000 
 
loop_ 
 _refln_index_h 
 _refln_index_k 
 _refln_index_l 
 _refln_F_squared_calc 
 _refln_F_squared_meas 
 _refln_F_squared_sigma 
 _refln_observed_status 
   4   0 -30      137.04      155.22     10.04 o 
   1   1 -30       11.36       11.85      2.77 o 
   2   1 -30        6.32        5.08      2.45 o 
   3   1 -30       11.89        7.21      2.69 o 
   4   1 -30       11.40        9.65      2.82 o 
   2   0 -29       25.09       24.36      4.71 o 
   4   0 -29       14.73       14.02      4.39 o 
   6   0 -29       33.94       31.60      5.55 o 
   0   1 -29      127.87      134.67      9.11 o 
   1   1 -29       16.89       17.22      4.83 o 
   2   1 -29       57.13       67.17      5.34 o 
   3   1 -29        7.61        4.59      4.87 o 
   4   1 -29       26.60       25.27      3.55 o 
   5   1 -29       11.19        8.85      2.75 o 
   6   1 -29        4.38        6.12      3.73 o 
   1   2 -29       64.19       69.37      5.53 o 
   2   2 -29       25.56       26.87      3.76 o 
   3   2 -29       71.84       62.69      5.31 o 
   4   2 -29        1.07        0.21      4.52 o 
   0   0 -28      103.33       88.35      7.01 o 
   2   0 -28       52.71       60.54      6.78 o 
   4   0 -28       26.81       23.72      4.89 o 
   6   0 -28       38.30       33.46      5.42 o 
   8   0 -28       19.16       19.16      4.76 o 
   1   1 -28       64.08       61.27      4.97 o 
   2   1 -28        9.28        2.94      4.24 o 
   3   1 -28       29.67       27.36      3.63 o 
   4   1 -28        7.45        8.88      2.54 o 
   5   1 -28       17.47       15.73      3.15 o 
   6   1 -28       15.51       15.30      2.56 o 
   7   1 -28       55.60       52.57      4.96 o 
   8   1 -28       13.92       12.04      2.37 o 
   0   2 -28       52.23       51.74      6.88 o 
   1   2 -28        8.80        4.36      2.45 o 
   2   2 -28       52.07       51.93      4.88 o 
   3   2 -28       31.53       34.03      4.12 o 
   4   2 -28       33.44       29.64      3.18 o 
   5   2 -28       40.34       36.50      3.50 o 
   6   2 -28        8.27        6.64      2.31 o 
   2   0 -27       76.05       80.44      7.70 o 
   4   0 -27       48.04       58.67      6.93 o 
   6   0 -27       72.17       84.07      8.33 o 
   8   0 -27       53.83       49.02      6.67 o 
  10   0 -27       27.27       31.81      4.41 o 
   0   1 -27       98.16      101.75      7.76 o 
   1   1 -27       51.71       53.20      4.56 o 
   2   1 -27       89.23       90.92      5.24 o 
   3   1 -27       10.47        6.75      2.38 o 
   4   1 -27       26.02       19.53      3.18 o 
   5   1 -27       26.40       24.16      2.84 o 
   6   1 -27        9.53        6.96      1.76 o 
   7   1 -27        5.19        4.36      2.11 o 
   8   1 -27       10.67       13.11      2.67 o 
   9   1 -27       15.70       14.98      2.60 o 
  10   1 -27        2.39        6.09      2.57 o 
   1   2 -27       52.31       54.47      4.76 o 
   2   2 -27        7.46       10.11      2.64 o 
   3   2 -27       23.21       20.09      4.30 o 
   4   2 -27       49.44       47.26      3.77 o 
   5   2 -27       23.73       21.72      3.95 o 
   6   2 -27       23.42       19.91      3.44 o 
   7   2 -27       17.30       19.76      3.54 o 
   8   2 -27        5.76        2.64      2.64 o 
   0   3 -27       28.05       21.27      4.87 o 
   1   3 -27       13.12       11.20      2.35 o 
   2   3 -27       11.35        6.15      2.10 o 
   3   3 -27        2.41        3.85      2.00 o 
   4   3 -27       11.99       11.37      2.57 o 
   5   3 -27       27.64       19.66      6.91 o 
   0   0 -26      493.13      510.10     18.12 o 
   2   0 -26       48.98       51.32      4.18 o 
   4   0 -26       29.38       33.31      5.34 o 
   6   0 -26       60.27       68.98      7.41 o 
   8   0 -26       23.52       27.69      4.48 o 
  10   0 -26        6.07        5.50      2.57 o 
   1   1 -26       60.78       68.60      5.15 o 
   2   1 -26       35.78       40.05      4.89 o 
   3   1 -26      128.41      130.52      6.06 o 
   4   1 -26       32.83       37.77      3.25 o 
   5   1 -26        4.80        3.23      1.51 o 
   6   1 -26       27.99       28.86      2.92 o 
   7   1 -26        2.54        0.58      2.03 o 
   8   1 -26       13.46       14.68      2.46 o 
   9   1 -26       12.42        8.42      2.16 o 
  10   1 -26       41.95       43.70      3.20 o 
  11   1 -26        3.20        2.28      1.73 o 
   0   2 -26       21.53       24.60      5.01 o 
   1   2 -26        9.33        6.00      2.31 o 
   2   2 -26       52.46       48.41      3.68 o 
   3   2 -26       11.13       10.50      3.02 o 
   4   2 -26       31.67       35.28      4.28 o 
   5   2 -26        0.85       -0.19      1.94 o 
   6   2 -26        9.48        7.64      2.73 o 
   7   2 -26       40.78       42.20      4.63 o 
   8   2 -26        1.68       -0.39      2.26 o 
   9   2 -26       62.22       65.53      5.61 o 
   1   3 -26       68.57       77.36      7.04 o 
   2   3 -26        0.15       -1.61      1.61 o 
   3   3 -26       11.15        7.05      2.15 o 
   4   3 -26        0.19       -1.96      1.96 o 
   5   3 -26       61.60       62.08      5.26 o 
   6   3 -26        3.02        3.39      2.61 o 
   7   3 -26       62.93       67.35      6.14 o 
   2   0 -25      217.54      221.63      7.36 o 
   4   0 -25        7.75        6.77      3.06 o 
   6   0 -25       23.70       26.25      3.39 o 
   8   0 -25      121.16      113.14      5.77 o 
  10   0 -25       34.14       29.11      5.66 o 
  12   0 -25        1.49        0.94      2.21 o 
   0   1 -25       24.16       37.01      5.30 o 
   1   1 -25       89.89       93.52      5.14 o 
   2   1 -25        9.15       10.17      2.47 o 
   3   1 -25        0.01       -0.66      1.22 o 
   4   1 -25       22.97       29.51      2.43 o 
   5   1 -25      165.90      175.10      5.66 o 
   6   1 -25       23.01       20.28      2.56 o 
   7   1 -25       12.57       15.40      2.37 o 
   8   1 -25        9.39        9.73      1.87 o 
   9   1 -25       11.05        8.79      1.80 o 
  10   1 -25        1.64        2.31      1.55 o 
  11   1 -25       42.14       39.70      3.78 o 
  12   1 -25       15.33       20.21      2.92 o 
   1   2 -25      197.52      189.01      5.95 o 
   2   2 -25       29.49       33.29      3.13 o 
   3   2 -25      184.14      179.49      5.92 o 
   4   2 -25       46.23       47.46      4.52 o 
   5   2 -25       59.84       55.71      4.80 o 
   6   2 -25        2.91        5.08      4.12 o 
   7   2 -25       18.11       22.57      3.87 o 
   8   2 -25       20.43       16.85      3.27 o 
   9   2 -25        2.74       -1.45      2.07 o 
  10   2 -25       15.32       10.70      2.99 o 
  11   2 -25        3.56        5.09      3.53 o 
   0   3 -25       13.20       13.15      2.78 o 
   1   3 -25       14.93       13.37      2.04 o 
   2   3 -25        6.99        7.56      2.10 o 
   3   3 -25       20.68       20.59      4.19 o 
   4   3 -25       32.56       31.61      3.95 o 
   5   3 -25       19.80       21.94      3.43 o 
   6   3 -25        9.83       11.00      2.79 o 
   7   3 -25      124.33      128.67      9.24 o 
   8   3 -25        4.91        5.57      2.70 o 
   1   4 -25        7.06        6.02      1.92 o 
   2   4 -25        1.95        2.73      1.77 o 
   3   4 -25       17.79       15.54      4.30 o 
   0   0 -24      449.79      481.14     16.85 o 
   2   0 -24       39.36       40.39      3.60 o 
   4   0 -24       11.32       11.41      1.89 o 
   6   0 -24      399.18      435.46     11.78 o 
   8   0 -24        3.98        3.51      2.11 o 
  10   0 -24       29.95       32.25      5.66 o 
  12   0 -24       12.69       14.57      3.16 o 
   1   1 -24      140.02      144.12     15.12 o 
   2   1 -24       15.77       14.78      1.81 o 
   3   1 -24      565.69      603.38     10.20 o 
   4   1 -24       17.11       16.19      2.35 o 
   5   1 -24       13.10       15.39      2.20 o 
   6   1 -24       25.07       23.89      2.57 o 
   7   1 -24       12.15       17.02      2.06 o 
   8   1 -24       25.52       25.19      2.44 o 
   9   1 -24       38.22       44.69      3.07 o 
  10   1 -24       10.11        7.32      1.79 o 
  11   1 -24        2.47        3.24      1.63 o 
  12   1 -24       16.22       16.98      2.26 o 
  13   1 -24       28.87       26.37      3.23 o 
   0   2 -24       41.39       42.38      3.89 o 
   1   2 -24       12.39       13.10      2.22 o 
   2   2 -24       16.68       16.20      2.39 o 
   3   2 -24       77.27       82.38      6.02 o 
   4   2 -24       43.09       48.94      4.36 o 
   5   2 -24      123.52      121.33      5.90 o 
   6   2 -24       72.95       76.71      5.02 o 
   7   2 -24       55.18       49.20      4.65 o 
   8   2 -24        5.35        4.05      2.43 o 
   9   2 -24       49.21       43.90      5.88 o 
  10   2 -24       22.48       21.81      2.40 o 
  11   2 -24        8.98        9.35      1.99 o 
  12   2 -24       29.00       31.26      3.33 o 
   1   3 -24      163.48      163.05      4.89 o 
   2   3 -24        2.30        0.39      1.48 o 
   3   3 -24       21.01       22.18      3.38 o 
   4   3 -24       11.66       15.18      3.16 o 
   5   3 -24       36.91       36.85      4.85 o 
   6   3 -24       38.85       33.93      4.06 o 
   7   3 -24       18.28       15.56      3.11 o 
   8   3 -24       10.63       13.93      3.08 o 
   9   3 -24       10.37        5.95      2.89 o 
  10   3 -24        0.13        2.92      3.45 o 
   0   4 -24       10.74       12.86      2.98 o 
   1   4 -24        0.13       -2.13      2.13 o 
   2   4 -24       42.65       41.13      3.14 o 
   3   4 -24        1.89       -1.64      1.64 o 
   4   4 -24       43.68       47.06      3.88 o 
   5   4 -24       41.29       31.44      4.18 o 
   6   4 -24        2.63        2.62      3.37 o 
   2   0 -23      301.39      313.80      8.83 o 
   4   0 -23        3.53        3.70      1.46 o 
   6   0 -23       89.30       90.48      6.47 o 
   8   0 -23      320.04      327.09     10.04 o 
  10   0 -23       26.73       26.56      3.53 o 
  12   0 -23       27.44       28.74      3.80 o 
  14   0 -23       31.20       35.89      4.53 o 
   0   1 -23      436.88      441.10     16.16 o 
   1   1 -23       25.58       29.53      2.64 o 
   2   1 -23      294.25      307.49      6.32 o 
   3   1 -23       38.37       36.60      2.50 o 
   4   1 -23       92.65       96.00      6.57 o 
   5   1 -23      230.63      228.73      7.68 o 
   6   1 -23       34.03       36.51      2.58 o 
   7   1 -23       27.28       28.85      2.44 o 
   8   1 -23       11.23       12.60      2.21 o 
   9   1 -23       40.60       44.10      3.01 o 
  10   1 -23        5.02        6.37      1.91 o 
  11   1 -23       50.08       50.10      4.24 o 
  12   1 -23       28.52       29.74      3.00 o 
  13   1 -23        0.92        1.14      1.52 o 
  14   1 -23        3.37        0.24      2.70 o 
   1   2 -23      115.47      118.72      9.09 o 
   2   2 -23       91.71       97.44      6.04 o 
   3   2 -23      140.72      150.87      8.36 o 
   4   2 -23       47.97       54.47      4.51 o 
   5   2 -23       46.06       43.74      4.06 o 
   6   2 -23        5.12        3.96      2.16 o 
   7   2 -23       25.41       24.17      3.91 o 
   8   2 -23       57.15       60.18      5.04 o 
   9   2 -23        0.19       -0.17      1.31 o 
  10   2 -23        9.48        8.28      1.88 o 
  11   2 -23       10.45       10.18      2.07 o 
  12   2 -23       15.06       17.47      2.32 o 
  13   2 -23        5.42        5.85      2.15 o 
   0   3 -23      132.17      143.65      7.87 o 
   1   3 -23       37.59       37.88      3.16 o 
   2   3 -23       36.84       40.79      3.38 o 
   3   3 -23       50.80       54.70      3.70 o 
   4   3 -23       20.52       24.18      3.45 o 
   5   3 -23        5.20        7.55      2.49 o 
   6   3 -23       12.10       11.81      2.87 o 
   7   3 -23       35.52       31.83      3.88 o 
   8   3 -23       13.35       15.14      2.95 o 
   9   3 -23        7.60        7.36      2.82 o 
  10   3 -23        4.75        3.65      2.85 o 
  11   3 -23        9.58        7.35      3.81 o 
   1   4 -23       19.73       15.92      2.21 o 
   2   4 -23       17.96       19.22      3.49 o 
   3   4 -23       17.20       15.41      2.75 o 
   4   4 -23       58.27       60.65      4.69 o 
   5   4 -23        5.63        5.68      2.01 o 
   6   4 -23       35.57       42.17     11.55 o 
   7   4 -23        3.52        1.80      2.34 o 
   0   0 -22     2345.29     2467.86     63.28 o 
   2   0 -22      441.42      451.31      8.97 o 
   4   0 -22      133.80      131.91      4.36 o 
   6   0 -22      178.48      191.81      6.97 o 
   8   0 -22       19.48       19.29      2.90 o 
  10   0 -22       59.99       65.78      5.09 o 
  12   0 -22       36.10       34.26      4.04 o 
  14   0 -22       15.43       12.54      3.18 o 
   1   1 -22       85.48       85.85      3.07 o 
   2   1 -22       78.83       77.43      3.02 o 
   3   1 -22      231.20      238.53      9.47 o 
   4   1 -22       39.43       41.70      3.93 o 
   5   1 -22       24.50       23.27      2.04 o 
   6   1 -22       62.13       68.32      3.23 o 
   7   1 -22       41.69       43.93      2.80 o 
   8   1 -22       32.86       34.77      2.60 o 
   9   1 -22       50.20       51.75      3.97 o 
  10   1 -22       61.51       73.34      3.68 o 
  11   1 -22        8.51       12.60      1.99 o 
  12   1 -22       12.41       12.29      2.01 o 
  13   1 -22       19.53       18.59      2.34 o 
  14   1 -22        5.08        2.67      1.86 o 
   0   2 -22      132.90      141.06      6.12 o 
   1   2 -22       39.52       43.26      2.76 o 
   2   2 -22       19.04       22.14      2.38 o 
   3   2 -22        8.55        8.70      2.57 o 
   4   2 -22       85.80       81.44      4.79 o 
   5   2 -22       38.52       42.01      4.31 o 
   6   2 -22       92.32       97.51      5.17 o 
   7   2 -22       41.82       49.07      3.46 o 
   8   2 -22       32.70       40.52      2.83 o 
   9   2 -22       66.59       68.35      3.62 o 
  10   2 -22       26.90       32.24      3.29 o 
  11   2 -22       24.64       24.94      2.53 o 
  12   2 -22        4.47        6.32      1.83 o 
  13   2 -22        8.78        5.56      1.86 o 
   1   3 -22       20.12       20.59      3.53 o 
   2   3 -22       15.64       19.77      2.43 o 
   3   3 -22       79.95       79.95      3.86 o 
   4   3 -22       17.29       19.23      2.49 o 
   5   3 -22       87.21       79.38      5.09 o 
   6   3 -22        7.08        4.78      2.34 o 
   7   3 -22       74.62       72.47      6.58 o 
   8   3 -22       17.95       17.10      3.14 o 
   9   3 -22        1.16       -2.02      2.02 o 
  10   3 -22        9.99        6.71      2.80 o 
  11   3 -22        2.80        0.35      2.18 o 
  12   3 -22        5.72        2.96      3.66 o 
   0   4 -22       53.83       55.63      6.56 o 
   1   4 -22        7.57        5.70      1.80 o 
   2   4 -22       36.90       43.42      3.54 o 
   3   4 -22        8.72        6.23      2.05 o 
   4   4 -22       71.12       79.20      4.66 o 
   5   4 -22        1.34        1.59      1.79 o 
   6   4 -22       63.70       64.15      4.28 o 
   7   4 -22       38.41       37.04      4.29 o 
   8   4 -22       12.54       17.39      3.42 o 
   9   4 -22        6.01        5.99      3.84 o 
   2   0 -21      121.14      126.20      4.04 o 
   4   0 -21      107.15      118.61      4.92 o 
   6   0 -21      234.23      269.84     19.60 o 
   8   0 -21      196.53      197.80      7.26 o 
  10   0 -21       62.48       67.52      5.12 o 
  12   0 -21       77.83       73.63      5.53 o 
  14   0 -21       37.60       35.56      4.21 o 
   0   1 -21      322.40      323.61     10.51 o 
   1   1 -21      100.24      106.44      3.08 o 
   2   1 -21      126.21      123.16      4.39 o 
   3   1 -21        7.06        9.24      2.15 o 
   4   1 -21       39.55       42.90      2.51 o 
   5   1 -21      108.57      122.12      3.70 o 
   6   1 -21      103.76      101.87      3.48 o 
   7   1 -21       19.87       20.18      2.81 o 
   8   1 -21       21.89       23.28      2.15 o 
   9   1 -21       84.89       88.45      3.50 o 
  10   1 -21        6.05        6.18      1.88 o 
  11   1 -21       85.19       81.33      3.72 o 
  12   1 -21        1.32       -0.71      1.39 o 
  13   1 -21        5.68        5.36      1.69 o 
  14   1 -21        7.15        5.82      1.80 o 
  15   1 -21       10.49       11.53      2.15 o 
   1   2 -21       71.97       73.37      2.95 o 
   2   2 -21       95.64       90.39      5.59 o 
   3   2 -21      296.98      303.00      7.20 o 
   4   2 -21       78.79       81.80      4.67 o 
   5   2 -21      118.61      121.16      5.58 o 
   6   2 -21       69.47       69.59      3.19 o 
   7   2 -21       32.42       32.42      2.42 o 
   8   2 -21       98.14      105.30      3.82 o 
   9   2 -21        6.52        6.92      1.62 o 
  10   2 -21       20.95       23.14      2.30 o 
  11   2 -21       37.75       36.50      3.16 o 
  12   2 -21       12.02        7.26      1.82 o 
  13   2 -21       21.52       16.54      2.30 o 
  14   2 -21       24.68       26.58      2.73 o 
   0   3 -21        6.42        4.51      2.19 o 
   1   3 -21       51.82       50.88      3.48 o 
   2   3 -21       48.15       50.15      3.46 o 
   3   3 -21        9.08       11.33      2.05 o 
   4   3 -21       11.08       12.95      2.14 o 
   5   3 -21      183.55      190.88      5.92 o 
   6   3 -21        0.60        2.62      2.49 o 
   7   3 -21      116.60      108.10      7.90 o 
   8   3 -21        6.77        4.84      2.31 o 
   9   3 -21       31.37       32.79      7.88 o 
  10   3 -21        8.96        8.96      2.85 o 
  11   3 -21       19.96       19.39      3.40 o 
  12   3 -21        0.59        2.16      2.26 o 
   1   4 -21        0.49        1.06      1.69 o 
   2   4 -21       57.43       58.77      3.97 o 
   3   4 -21       16.11       16.31      2.46 o 
   4   4 -21       31.62       25.54      2.88 o 
   5   4 -21       16.89       12.94      2.36 o 
   6   4 -21        2.80        4.07      1.91 o 
   7   4 -21        3.96        4.26      1.89 o 
   8   4 -21       65.64       61.04      9.02 o 
   9   4 -21       11.03        5.35      2.61 o 
  10   4 -21       22.99       20.79      4.93 o 
   0   5 -21       45.08       42.99      4.65 o 
   1   5 -21       15.03       15.15      2.31 o 
   2   5 -21       41.00       41.03      4.16 o 
   3   5 -21       15.77       19.58      2.80 o 
   4   5 -21        0.66        1.47      2.30 o 
   0   0 -20      672.37      679.08     20.64 o 
   2   0 -20      979.96     1010.05     16.39 o 
   4   0 -20      344.88      349.95      9.18 o 
   6   0 -20       25.19       26.72      5.93 o 
   8   0 -20        1.50        1.21      1.67 o 
  10   0 -20      125.34      113.80      5.61 o 
  12   0 -20       61.74       67.21      9.81 o 
  14   0 -20       28.76       27.21      3.68 o 
  16   0 -20       36.39       41.67      5.90 o 
   1   1 -20      205.67      215.82      3.75 o 
   2   1 -20       61.31       58.20      3.30 o 
   3   1 -20       39.85       46.39      2.44 o 
   4   1 -20       11.20       16.63      1.63 o 
   5   1 -20       41.99       42.46      2.47 o 
   6   1 -20       53.77       54.34      2.84 o 
   7   1 -20      241.15      255.60      5.74 o 
   8   1 -20       95.79      101.36      3.59 o 
   9   1 -20      138.77      142.77      4.35 o 
  10   1 -20       76.43       76.56      3.48 o 
  11   1 -20       29.10       31.64      2.62 o 
  12   1 -20       21.17       21.95      2.28 o 
  13   1 -20       37.02       34.84      2.85 o 
  14   1 -20        1.11        3.55      1.64 o 
  15   1 -20       20.67       18.28      2.38 o 
  16   1 -20        1.96        4.34      2.81 o 
   0   2 -20      379.44      377.33     10.10 o 
   1   2 -20       79.26       82.18      3.55 o 
   2   2 -20        3.27        1.01      1.60 o 
   3   2 -20       67.33       65.78      3.18 o 
   4   2 -20       10.78       11.13      1.81 o 
   5   2 -20      168.03      171.03      4.39 o 
   6   2 -20       93.35       96.70      3.86 o 
   7   2 -20       73.48       75.16      3.62 o 
   8   2 -20       26.49       26.58      2.68 o 
   9   2 -20       30.18       31.28      2.89 o 
  10   2 -20       42.54       42.93      3.36 o 
  11   2 -20       18.14       19.37      2.74 o 
  12   2 -20       28.78       29.04      3.09 o 
  13   2 -20       19.46       20.67      2.75 o 
  14   2 -20        6.33        7.01      2.18 o 
  15   2 -20       10.62        5.67      2.16 o 
   1   3 -20      197.99      204.21      5.95 o 
   2   3 -20       46.80       51.83      4.02 o 
   3   3 -20      340.65      331.45      7.96 o 
   4   3 -20        0.62        0.92      1.82 o 
   5   3 -20       87.95       90.38      3.99 o 
   6   3 -20        2.22        2.36      1.54 o 
   7   3 -20       15.93       12.79      2.63 o 
   8   3 -20       22.37       23.29      3.29 o 
   9   3 -20       61.95       63.26      5.04 o 
  10   3 -20        2.49        3.94      2.24 o 
  11   3 -20        7.17        4.32      2.37 o 
  12   3 -20        2.14        2.02      2.27 o 
  13   3 -20       20.25       21.06      2.88 o 
   0   4 -20      260.63      257.52     17.07 o 
   1   4 -20       37.92       40.70      4.38 o 
   2   4 -20       33.62       32.02      3.00 o 
   3   4 -20        8.68       10.53      2.07 o 
   4   4 -20       68.35       75.58      5.06 o 
   5   4 -20       36.87       38.65      4.23 o 
   6   4 -20       54.85       59.48      4.05 o 
   7   4 -20       12.41       11.92      2.28 o 
   8   4 -20       30.43       29.08      3.70 o 
   9   4 -20       11.94        8.57      2.67 o 
  10   4 -20        7.53        7.89      2.78 o 
  11   4 -20        0.15       -0.11      3.03 o 
   1   5 -20       18.17       13.47      2.16 o 
   2   5 -20        0.82        3.47      1.96 o 
   3   5 -20       30.15       27.49      3.12 o 
   4   5 -20       14.01       16.04      2.83 o 
   5   5 -20       12.38       14.02      2.59 o 
   6   5 -20       13.62        6.92      4.58 o 
   2   0 -19       42.49       42.48      3.14 o 
   4   0 -19      189.16      201.68      6.34 o 
   6   0 -19      104.49      109.60      8.70 o 
   8   0 -19        0.52        1.43      1.69 o 
  10   0 -19      249.06      260.56      8.54 o 
  12   0 -19      120.72      125.80      6.05 o 
  14   0 -19        8.47        5.87      2.38 o 
  16   0 -19        9.39        7.23      2.64 o 
   0   1 -19      893.20      913.35     14.95 o 
   1   1 -19      174.17      179.63      3.70 o 
   2   1 -19      141.11      146.54      2.90 o 
   3   1 -19       45.74       44.51      2.51 o 
   4   1 -19       58.15       60.52      2.46 o 
   5   1 -19        6.90        3.92      1.76 o 
   6   1 -19       51.05       53.24      2.73 o 
   7   1 -19      218.08      216.79      5.08 o 
   8   1 -19        6.85        6.54      1.44 o 
   9   1 -19       94.29       92.22      3.43 o 
  10   1 -19       13.41       12.96      2.14 o 
  11   1 -19       64.48       70.33      4.69 o 
  12   1 -19        9.37       13.97      1.98 o 
  13   1 -19       25.99       27.52      2.57 o 
  14   1 -19        6.03        6.61      1.74 o 
  15   1 -19       29.86       32.00      3.07 o 
  16   1 -19        1.02        1.37      1.55 o 
   1   2 -19      142.15      149.64      4.60 o 
   2   2 -19      182.18      190.23      5.26 o 
   3   2 -19      402.93      418.34      8.65 o 
   4   2 -19        1.59        1.89      1.05 o 
   5   2 -19       31.00       29.05      2.06 o 
   6   2 -19       23.58       27.76      3.08 o 
   7   2 -19        1.07        4.80      1.51 o 
   8   2 -19      139.84      136.47      4.81 o 
   9   2 -19       35.35       43.07      4.11 o 
  10   2 -19        5.88        7.40      1.87 o 
  11   2 -19       28.55       32.84      3.09 o 
  12   2 -19        9.07        8.43      2.08 o 
  13   2 -19        4.64        3.53      1.83 o 
  14   2 -19       11.39       10.20      2.29 o 
  15   2 -19        0.20        0.88      1.73 o 
   0   3 -19      448.57      457.00     16.59 o 
   1   3 -19      150.24      163.24      5.23 o 
   2   3 -19       43.17       46.62      3.22 o 
   3   3 -19       53.51       53.34      4.91 o 
   4   3 -19       37.11       36.51      2.90 o 
   5   3 -19      391.33      402.31      9.00 o 
   6   3 -19       54.49       57.74      3.63 o 
   7   3 -19       56.03       59.06      3.66 o 
   8   3 -19       11.46       11.51      2.64 o 
   9   3 -19        4.98        2.58      2.17 o 
  10   3 -19        4.57        4.02      2.25 o 
  11   3 -19       98.88       91.12      5.45 o 
  12   3 -19        6.30       12.26      2.29 o 
  13   3 -19       10.54        8.86      2.23 o 
  14   3 -19        3.27        5.15      1.99 o 
   1   4 -19      108.76      114.84      4.69 o 
   2   4 -19      169.33      168.20      5.57 o 
   3   4 -19       34.12       34.14      3.06 o 
   4   4 -19       29.15       27.88      2.93 o 
   5   4 -19       32.53       38.92      5.46 o 
   6   4 -19       14.05       19.19      2.61 o 
   7   4 -19       24.91       24.58      2.83 o 
   8   4 -19       85.75       81.41      4.62 o 
   9   4 -19       14.19       11.41      2.29 o 
  10   4 -19        8.63        6.62      2.65 o 
  11   4 -19        0.40       -2.06      2.09 o 
   0   5 -19       42.57       46.39      4.64 o 
   1   5 -19       14.98       11.58      2.36 o 
   2   5 -19      106.16      108.98      4.91 o 
   3   5 -19        3.63        2.28      2.09 o 
   4   5 -19       76.92       85.48      4.99 o 
   5   5 -19       79.80       85.67      4.75 o 
   6   5 -19       31.88       33.70      3.29 o 
   7   5 -19       33.26       36.57      3.43 o 
   0   0 -18      181.13      175.88      5.30 o 
   2   0 -18      578.59      565.05     10.01 o 
   4   0 -18      325.76      326.02      8.47 o 
   6   0 -18      134.51      148.89      5.52 o 
   8   0 -18       31.57       28.19      3.07 o 
  10   0 -18       79.03       76.68      4.58 o 
  12   0 -18       77.91       79.41      7.37 o 
  14   0 -18       10.99        9.14      2.56 o 
  16   0 -18        4.54        5.43      2.36 o 
   1   1 -18      597.07      600.93      8.10 o 
   2   1 -18      158.11      165.84      3.62 o 
   3   1 -18      272.10      277.91      4.70 o 
   4   1 -18      104.69      107.53      3.36 o 
   5   1 -18      119.62      123.56      4.83 o 
   6   1 -18       40.54       42.46      2.40 o 
   7   1 -18      188.19      190.56      4.64 o 
   8   1 -18       72.75       72.32      2.91 o 
   9   1 -18       26.09       22.21      2.04 o 
  10   1 -18       31.09       29.79      2.40 o 
  11   1 -18        0.17        3.09      1.46 o 
  12   1 -18       28.81       26.99      2.41 o 
  13   1 -18       35.76       36.61      2.81 o 
  14   1 -18       33.49       35.99      2.89 o 
  15   1 -18       16.67       17.51      2.30 o 
  16   1 -18        0.63        2.46      1.60 o 
  17   1 -18       18.61       17.84      3.44 o 
   0   2 -18      400.71      417.12     14.58 o 
   1   2 -18       34.98       34.99      2.53 o 
   2   2 -18       27.28       29.94      2.37 o 
   3   2 -18       41.12       40.07      2.66 o 
   4   2 -18       64.49       70.09      2.61 o 
   5   2 -18      182.98      181.18      7.48 o 
   6   2 -18       41.71       45.32      2.50 o 
   7   2 -18      121.49      124.53      4.41 o 
   8   2 -18        2.76        3.03      1.42 o 
   9   2 -18       56.73       53.24      3.50 o 
  10   2 -18       53.43       51.42      3.55 o 
  11   2 -18       94.87       90.98      4.82 o 
  12   2 -18        6.10        9.62      2.02 o 
  13   2 -18        4.57        2.58      1.79 o 
  14   2 -18        7.27       10.53      2.20 o 
  15   2 -18       11.10       10.60      2.33 o 
  16   2 -18       10.92        6.34      2.13 o 
   1   3 -18      132.16      130.35      4.53 o 
   2   3 -18       31.41       37.53      2.89 o 
   3   3 -18      739.00      741.76     13.58 o 
   4   3 -18        3.30        3.87      1.52 o 
   5   3 -18       74.17       83.79      3.79 o 
   6   3 -18        0.37       -1.27      1.27 o 
   7   3 -18       36.31       35.24      3.56 o 
   8   3 -18       47.12       43.74      3.20 o 
   9   3 -18       58.97       58.38      4.78 o 
  10   3 -18        0.02       -0.14      1.47 o 
  11   3 -18        8.36        8.62      2.02 o 
  12   3 -18        1.44        1.77      1.67 o 
  13   3 -18        7.69        4.74      2.12 o 
  14   3 -18       34.19       33.38      3.31 o 
   0   4 -18      579.60      597.07     20.97 o 
   1   4 -18        4.46        2.23      1.66 o 
   2   4 -18      143.71      140.90      5.05 o 
   3   4 -18       13.40       12.91      2.17 o 
   4   4 -18       34.72       27.80      2.80 o 
   5   4 -18       16.25       18.44      3.00 o 
   6   4 -18      227.70      227.24      7.50 o 
   7   4 -18       62.50       68.66      4.22 o 
   8   4 -18       32.33       29.82      3.00 o 
   9   4 -18       38.89       36.01      3.71 o 
  10   4 -18       12.67       11.65      2.23 o 
  11   4 -18        9.37        5.45      2.66 o 
  12   4 -18        2.82       -3.72      3.72 o 
   1   5 -18        1.90        1.15      1.74 o 
   2   5 -18       14.57       12.56      2.36 o 
   3   5 -18       49.70       47.42      3.71 o 
   4   5 -18      100.78       91.02      6.02 o 
   5   5 -18        3.48        1.06      1.93 o 
   6   5 -18       60.10       51.21      3.89 o 
   7   5 -18       24.57       26.13      5.54 o 
   8   5 -18        0.41       -0.76      1.69 o 
   2   0 -17      298.02      311.31      6.37 o 
   4   0 -17      792.14      733.41     29.32 o 
   6   0 -17      168.43      158.86      5.61 o 
   8   0 -17        1.04        1.64      1.69 o 
  10   0 -17      238.53      236.39      7.83 o 
  12   0 -17      140.08      134.96      6.04 o 
  14   0 -17        1.54        2.98      2.02 o 
  16   0 -17       20.71       19.32      3.31 o 
   0   1 -17      181.68      204.79      4.87 o 
   1   1 -17      511.06      498.79      6.26 o 
   2   1 -17      323.59      318.44      4.52 o 
   3   1 -17      105.49       98.27      3.43 o 
   4   1 -17       42.25       44.57      1.87 o 
   5   1 -17      330.03      328.65      6.08 o 
   6   1 -17      124.56      126.57      3.51 o 
   7   1 -17      151.77      152.54      3.98 o 
   8   1 -17      115.45      111.39      4.06 o 
   9   1 -17      181.90      170.40      7.54 o 
  10   1 -17        2.00        0.30      1.31 o 
  11   1 -17        2.63        3.91      1.54 o 
  12   1 -17       24.99       23.67      2.60 o 
  13   1 -17       49.96       46.78      3.48 o 
  14   1 -17       14.22       13.47      2.92 o 
  15   1 -17       19.60       19.56      2.33 o 
  16   1 -17        6.03        7.96      1.87 o 
  17   1 -17        5.02        7.04      1.92 o 
   1   2 -17      441.57      454.08     12.96 o 
   2   2 -17      358.76      367.88      7.66 o 
   3   2 -17      487.56      526.07      8.44 o 
   4   2 -17       85.68       84.45      2.84 o 
   5   2 -17      236.89      244.05      5.09 o 
   6   2 -17       45.22       47.29      2.51 o 
   7   2 -17       15.06       16.86      1.82 o 
   8   2 -17      178.18      181.60      5.37 o 
   9   2 -17       21.50       21.90      2.35 o 
  10   2 -17        7.93       11.90      2.39 o 
  11   2 -17        3.77        4.33      1.63 o 
  12   2 -17        6.63        8.19      1.71 o 
  13   2 -17       23.77       21.84      2.70 o 
  14   2 -17       28.58       28.11      3.00 o 
  15   2 -17       17.49       21.77      3.21 o 
  16   2 -17        0.87        1.69      1.75 o 
   0   3 -17       52.74       46.15      5.11 o 
   1   3 -17      129.75      129.61      5.28 o 
   2   3 -17       26.52       24.57      2.34 o 
   3   3 -17        2.94        4.58      1.48 o 
   4   3 -17       34.33       34.64      2.76 o 
   5   3 -17      297.53      290.15      7.08 o 
   6   3 -17       21.35       25.51      2.43 o 
   7   3 -17       68.42       70.86      3.59 o 
   8   3 -17       43.84       42.86      3.83 o 
   9   3 -17       98.24       99.48      3.54 o 
  10   3 -17       11.94       14.92      2.20 o 
  11   3 -17      145.17      138.92      5.15 o 
  12   3 -17       14.95       18.54      2.54 o 
  13   3 -17        4.04        4.36      1.95 o 
  14   3 -17        1.38       -1.09      2.86 o 
  15   3 -17        8.42        4.46      1.90 o 
   1   4 -17       48.37       46.47      3.36 o 
   2   4 -17      169.66      178.34      5.68 o 
   3   4 -17       19.71       18.53      3.02 o 
   4   4 -17       21.01       21.21      2.62 o 
   5   4 -17       10.42        7.20      1.81 o 
   6   4 -17        2.69        4.67      1.73 o 
   7   4 -17        4.51        5.57      1.79 o 
   8   4 -17      176.93      176.40      6.38 o 
   9   4 -17       23.47       23.37      2.72 o 
  10   4 -17       10.61        9.11      2.18 o 
  11   4 -17        4.16        3.19      2.31 o 
  12   4 -17        3.42        3.40      2.33 o 
  13   4 -17        4.34        1.94      2.41 o 
   0   5 -17      109.33       98.47      7.65 o 
   1   5 -17        3.71        1.76      1.73 o 
   2   5 -17      111.72      114.35      6.09 o 
   3   5 -17        1.55        1.45      1.71 o 
   4   5 -17       59.28       63.93      4.45 o 
   5   5 -17       16.18       18.88      2.66 o 
   6   5 -17       82.37       88.09      4.70 o 
   7   5 -17        4.53        3.66      1.93 o 
   8   5 -17       36.23       31.55      4.20 o 
   9   5 -17        5.92        2.88      4.23 o 
   0   0 -16      675.89      701.07     18.91 o 
   2   0 -16      904.23      882.22     13.84 o 
   4   0 -16     1036.41      986.97     19.36 o 
   6   0 -16      381.46      387.92      9.67 o 
   8   0 -16      329.66      329.65      9.03 o 
  10   0 -16      279.63      271.46      8.38 o 
  12   0 -16      151.72      147.91     14.55 o 
  14   0 -16       12.44       12.30      2.58 o 
  16   0 -16        5.67        1.97      2.00 o 
  18   0 -16       15.73       12.93      3.65 o 
   1   1 -16      711.85      674.61      7.89 o 
   2   1 -16      123.01      128.53      2.50 o 
   3   1 -16      276.18      283.84      4.14 o 
   4   1 -16       75.86       80.01      2.96 o 
   5   1 -16      483.28      476.35      6.85 o 
   6   1 -16       91.64       95.11      3.45 o 
   7   1 -16      150.20      149.24      4.52 o 
   8   1 -16      105.12      104.60      3.87 o 
   9   1 -16      104.97      100.65      3.85 o 
  10   1 -16      128.19      138.63      4.70 o 
  11   1 -16       87.96       94.11      4.01 o 
  12   1 -16       16.08       11.94      1.95 o 
  13   1 -16       66.28       66.34      4.09 o 
  14   1 -16       15.20       13.23      2.23 o 
  15   1 -16       27.20       26.07      4.20 o 
  16   1 -16        1.28        1.56      1.53 o 
  17   1 -16        7.10        5.20      1.70 o 
  18   1 -16        4.81        5.87      2.13 o 
   0   2 -16      637.76      683.29     20.52 o 
   1   2 -16      263.36      253.98      5.89 o 
   2   2 -16       22.98       25.71      1.73 o 
   3   2 -16        0.62        0.50      0.87 o 
   4   2 -16      147.44      144.00      4.28 o 
   5   2 -16       34.66       38.96      2.19 o 
   6   2 -16      372.91      371.27      6.71 o 
   7   2 -16      182.07      184.39      4.36 o 
   8   2 -16        3.48        4.89      1.75 o 
   9   2 -16       40.98       43.77      3.10 o 
  10   2 -16       81.59       82.98      4.07 o 
  11   2 -16      110.83      102.57      6.53 o 
  12   2 -16       64.87       69.05      4.06 o 
  13   2 -16       19.24       19.41      2.29 o 
  14   2 -16       13.58       16.06      2.49 o 
  15   2 -16        5.19        5.56      2.01 o 
  16   2 -16       16.51       12.56      2.33 o 
  17   2 -16        2.09        3.92      1.94 o 
   1   3 -16      119.61      117.89      4.99 o 
   2   3 -16       10.01        6.54      1.55 o 
   3   3 -16      305.87      317.50      7.26 o 
   4   3 -16       22.11       20.28      2.15 o 
   5   3 -16       99.63       98.32      4.56 o 
   6   3 -16       14.60       12.83      1.95 o 
   7   3 -16       64.83       64.18      3.49 o 
   8   3 -16       26.07       25.26      2.08 o 
   9   3 -16       35.33       34.49      2.40 o 
  10   3 -16       25.49       25.32      2.22 o 
  11   3 -16        3.61        5.44      3.09 o 
  12   3 -16        5.79        3.10      1.63 o 
  13   3 -16       42.73       36.96      2.99 o 
  14   3 -16        3.94        2.45      1.99 o 
  15   3 -16        2.80        0.29      1.59 o 
  16   3 -16        8.90        9.01      3.49 o 
   0   4 -16      270.76      271.30     12.11 o 
   1   4 -16       32.01       28.89      3.21 o 
   2   4 -16      148.36      139.82      6.77 o 
   3   4 -16       28.13       25.42      5.05 o 
   4   4 -16       83.58       78.32      3.75 o 
   5   4 -16       17.26       16.93      2.23 o 
   6   4 -16      112.73      103.41      5.60 o 
   7   4 -16       10.87       10.89      2.36 o 
   8   4 -16       13.64       12.11      2.10 o 
   9   4 -16       25.55       24.40      2.76 o 
  10   4 -16       37.56       38.50      3.28 o 
  11   4 -16       18.85       18.41      2.52 o 
  12   4 -16        9.17       10.27      2.79 o 
  13   4 -16       12.85        7.97      2.74 o 
   1   5 -16        2.92       -0.04      1.59 o 
   2   5 -16      104.12      101.62      4.52 o 
   3   5 -16       28.53       36.75      3.36 o 
   4   5 -16       42.31       45.63      3.56 o 
   5   5 -16       12.65       13.21      2.28 o 
   6   5 -16       59.15       58.03      3.97 o 
   7   5 -16        1.48        0.14      1.62 o 
   8   5 -16       39.92       37.44      4.09 o 
   9   5 -16        7.50       10.19      2.84 o 
  10   5 -16       30.51       26.52      3.80 o 
   0   6 -16       34.12       28.06      3.89 o 
   2   0 -15     1092.30     1015.75     15.52 o 
   4   0 -15      551.76      519.69     11.34 o 
   6   0 -15       35.02       32.14      5.31 o 
   8   0 -15      371.78      364.01     11.02 o 
  10   0 -15      204.68      189.97      6.64 o 
  12   0 -15       81.01       81.31      4.65 o 
  14   0 -15      153.14      144.49      6.75 o 
  16   0 -15       10.06       10.15      2.61 o 
  18   0 -15        6.85        9.05      2.69 o 
   0   1 -15     1402.03     1378.82     20.32 o 
   1   1 -15      116.72      117.70      2.19 o 
   2   1 -15      929.85      919.82     11.71 o 
   3   1 -15      143.73      131.31      3.01 o 
   4   1 -15      242.35      231.45      4.46 o 
   5   1 -15      349.61      332.49      5.77 o 
   6   1 -15       80.58       81.80      2.55 o 
   7   1 -15      295.09      284.52      6.54 o 
   8   1 -15       43.52       45.44      2.87 o 
   9   1 -15       11.16       11.57      1.53 o 
  10   1 -15        7.19       10.25      1.59 o 
  11   1 -15       71.15       70.16      3.10 o 
  12   1 -15        2.13        4.04      1.55 o 
  13   1 -15       51.27       54.68      3.75 o 
  14   1 -15       12.03        9.28      2.05 o 
  15   1 -15       39.72       42.48      3.54 o 
  16   1 -15        7.20        5.46      1.95 o 
  17   1 -15        3.85        2.18      1.50 o 
  18   1 -15        5.44        6.53      1.86 o 
   1   2 -15       10.41        9.74      1.78 o 
   2   2 -15      174.03      170.88      6.85 o 
   3   2 -15      139.00      122.90      3.21 o 
   4   2 -15      524.80      506.34      8.08 o 
   5   2 -15      291.62      284.62      5.43 o 
   6   2 -15      117.67      120.62      3.37 o 
   7   2 -15       10.65       11.57      1.34 o 
   8   2 -15      187.81      187.53      4.43 o 
   9   2 -15        5.54        4.54      1.16 o 
  10   2 -15       78.02       80.14      3.41 o 
  11   2 -15        9.75        8.75      1.66 o 
  12   2 -15       79.81       77.66      3.64 o 
  13   2 -15       61.63       60.74      3.48 o 
  14   2 -15       40.81       38.75      2.96 o 
  15   2 -15       23.08       24.31      2.89 o 
  16   2 -15        2.20        1.26      1.72 o 
  17   2 -15        8.81        4.65      2.01 o 
   0   3 -15       19.36       17.31      3.33 o 
   1   3 -15      121.09      129.68      5.18 o 
   2   3 -15       21.44       26.44      2.31 o 
   3   3 -15       11.08       12.15      1.76 o 
   4   3 -15       13.05       12.12      1.77 o 
   5   3 -15      107.54      111.02      4.02 o 
   6   3 -15       28.14       28.68      2.48 o 
   7   3 -15      169.77      173.30      5.02 o 
   8   3 -15        1.42        1.01      1.07 o 
   9   3 -15       88.02       81.63      4.21 o 
  10   3 -15       40.09       39.27      2.43 o 
  11   3 -15       93.84       91.04      3.39 o 
  12   3 -15        1.15        3.10      1.55 o 
  13   3 -15       15.82       15.57      2.18 o 
  14   3 -15        8.59        7.34      1.92 o 
  15   3 -15       26.32       23.79      2.68 o 
  16   3 -15        3.73        3.09      1.73 o 
   1   4 -15       42.64       41.81      5.09 o 
   2   4 -15       13.35       14.41      2.11 o 
   3   4 -15      187.50      187.92      5.59 o 
   4   4 -15      237.93      240.36      6.79 o 
   5   4 -15       91.31       87.89      3.84 o 
   6   4 -15      115.72      114.50      5.07 o 
   7   4 -15       27.45       23.13      2.50 o 
   8   4 -15      155.97      161.29      6.26 o 
   9   4 -15        0.65        3.31      1.67 o 
  10   4 -15       23.82       23.10      2.64 o 
  11   4 -15        0.29        1.91      1.70 o 
  12   4 -15       26.12       25.29      2.87 o 
  13   4 -15        2.23       -2.70      5.47 o 
  14   4 -15        5.50        7.96      4.00 o 
   0   5 -15      365.83      368.64     15.58 o 
   1   5 -15       23.22       27.31      2.84 o 
   2   5 -15       81.29       86.28      4.28 o 
   3   5 -15        7.05        3.93      1.84 o 
   4   5 -15        2.12       -0.15      1.55 o 
   5   5 -15       18.22       16.35      2.42 o 
   6   5 -15        7.38        8.01      2.03 o 
   7   5 -15        2.26        0.03      3.37 o 
   8   5 -15        8.00        7.12      2.51 o 
   9   5 -15        1.69       -1.89      1.89 o 
  10   5 -15        2.98        0.62      2.18 o 
  11   5 -15        9.98        5.79      4.29 o 
   1   6 -15       18.81       17.65      3.24 o 
   2   6 -15       40.32       34.87      4.11 o 
   3   6 -15       69.46       70.18      5.60 o 
   4   6 -15       11.86       15.35      3.16 o 
   0   0 -14     2261.38     2245.85     39.13 o 
   2   0 -14     1359.76     1307.18     28.57 o 
   4   0 -14      722.22      709.72     14.39 o 
   6   0 -14     1428.72     1380.55     25.97 o 
   8   0 -14       59.77       56.76      4.15 o 
  10   0 -14       56.16       59.04      4.12 o 
  12   0 -14       47.11       47.26      3.92 o 
  14   0 -14       11.48       11.51      2.44 o 
  16   0 -14       66.64       59.91      5.03 o 
  18   0 -14        3.63        4.29      2.35 o 
   1   1 -14      356.95      323.67      4.30 o 
   2   1 -14       14.27       16.63      0.98 o 
   3   1 -14     1017.09      971.82     11.63 o 
   4   1 -14       96.79       99.33      3.86 o 
   5   1 -14      175.98      161.00      4.71 o 
   6   1 -14       17.90       17.99      1.40 o 
   7   1 -14       73.96       72.38      3.96 o 
   8   1 -14      174.53      179.72      4.34 o 
   9   1 -14       74.62       76.28      2.92 o 
  10   1 -14       99.98       99.06      3.37 o 
  11   1 -14        4.16        6.33      1.43 o 
  12   1 -14       64.09       68.34      3.20 o 
  13   1 -14       92.87       94.17      4.99 o 
  14   1 -14        3.37        0.75      1.73 o 
  15   1 -14       43.16       47.21      3.65 o 
  16   1 -14        9.54       12.59      2.30 o 
  17   1 -14        0.32        1.45      1.76 o 
  18   1 -14        1.15        5.55      2.73 o 
   0   2 -14       75.90       83.33      5.39 o 
   1   2 -14      195.95      186.24      4.36 o 
   2   2 -14      508.36      531.97      8.17 o 
   3   2 -14      366.12      358.80      6.12 o 
   4   2 -14      536.67      525.25     10.11 o 
   5   2 -14      237.42      228.72      4.64 o 
   6   2 -14      118.91      114.98      3.20 o 
   7   2 -14      347.79      344.49      6.31 o 
   8   2 -14       11.90       10.31      1.26 o 
   9   2 -14        2.16        1.22      0.97 o 
  10   2 -14      157.32      145.11      4.21 o 
  11   2 -14       28.20       32.80      2.49 o 
  12   2 -14       31.99       34.51      2.56 o 
  13   2 -14        9.92        9.56      1.91 o 
  14   2 -14       15.90       14.20      2.37 o 
  15   2 -14       43.85       45.12      3.18 o 
  16   2 -14       19.84       17.50      2.60 o 
  17   2 -14        0.10       -0.61      1.59 o 
  18   2 -14        5.64        7.61      2.15 o 
   1   3 -14      424.00      410.81     10.21 o 
   2   3 -14       26.80       26.51      2.84 o 
   3   3 -14      197.32      197.63      5.28 o 
   4   3 -14       74.73       78.10      3.76 o 
   5   3 -14      198.26      196.40      5.33 o 
   6   3 -14        4.97        5.97      1.88 o 
   7   3 -14       92.10       89.49      3.55 o 
   8   3 -14        8.13        8.18      1.40 o 
   9   3 -14       78.83       80.53      2.82 o 
  10   3 -14        8.35        5.32      1.30 o 
  11   3 -14        8.63        8.23      1.44 o 
  12   3 -14        2.38        1.18      1.38 o 
  13   3 -14        9.65        7.57      1.79 o 
  14   3 -14       10.00        9.93      1.98 o 
  15   3 -14       14.49       15.38      2.26 o 
  16   3 -14        0.56        2.27      1.72 o 
   0   4 -14       10.39        8.71      2.88 o 
   1   4 -14       44.57       39.37      3.51 o 
   2   4 -14      192.98      171.00      5.59 o 
   3   4 -14       26.15       25.54      2.46 o 
   4   4 -14       12.87       15.13      2.37 o 
   5   4 -14      250.73      230.95      8.66 o 
   6   4 -14       41.38       36.89      2.90 o 
   7   4 -14       13.25       12.41      1.96 o 
   8   4 -14        6.62        5.94      1.67 o 
   9   4 -14        4.77        3.97      1.71 o 
  10   4 -14       44.71       46.47      4.70 o 
  11   4 -14       17.29       17.34      2.18 o 
  12   4 -14       17.36       17.32      2.29 o 
  13   4 -14        5.75        0.83      3.45 o 
  14   4 -14        3.73        1.32      1.91 o 
   1   5 -14       66.45       62.04      4.72 o 
   2   5 -14       42.11       37.50      3.17 o 
   3   5 -14       11.86       10.55      1.97 o 
   4   5 -14       30.76       28.85      2.82 o 
   5   5 -14        6.77        5.61      1.79 o 
   6   5 -14        0.48       -0.68      1.43 o 
   7   5 -14       30.63       31.91      3.80 o 
   8   5 -14       79.00       87.05      5.59 o 
   9   5 -14        7.60        8.69      2.93 o 
  10   5 -14       30.08       28.21      3.78 o 
  11   5 -14        0.08       -2.06      2.06 o 
   0   6 -14       71.30       77.87      8.28 o 
   1   6 -14        5.30        2.35      2.08 o 
   2   6 -14       10.12       11.40      2.73 o 
   3   6 -14       11.82       12.28      2.86 o 
   4   6 -14       16.90       14.56      3.08 o 
   5   6 -14       46.36       45.63      4.66 o 
   6   6 -14       22.25       18.86      4.85 o 
   2   0 -13      955.09      884.99     18.00 o 
   4   0 -13      549.25      502.90     22.47 o 
   6   0 -13       18.28       16.74      1.93 o 
   8   0 -13     1135.17     1108.96     18.08 o 
  10   0 -13      648.21      598.62     13.77 o 
  12   0 -13       57.31       53.79      5.41 o 
  14   0 -13       92.38       87.49      4.92 o 
  16   0 -13       21.02       21.90      3.26 o 
  18   0 -13        6.07        7.73      2.63 o 
   0   1 -13      610.81      619.97      9.83 o 
   1   1 -13      169.02      156.03      4.28 o 
   2   1 -13      206.09      185.28      2.77 o 
   3   1 -13      138.02      135.93      3.42 o 
   4   1 -13      446.69      423.48      7.56 o 
   5   1 -13     1613.93     1516.49     22.49 o 
   6   1 -13       56.99       56.99      2.03 o 
   7   1 -13      204.09      198.70      3.77 o 
   8   1 -13      464.71      441.72      6.61 o 
   9   1 -13       10.47       10.85      1.47 o 
  10   1 -13        7.68        7.53      1.60 o 
  11   1 -13      248.35      245.49      5.50 o 
  12   1 -13        8.07        9.11      2.24 o 
  13   1 -13       41.61       44.25      2.80 o 
  14   1 -13        1.15        0.57      1.41 o 
  15   1 -13        2.43        1.88      1.53 o 
  16   1 -13        1.70        0.19      1.56 o 
  17   1 -13       39.19       36.86      3.43 o 
  18   1 -13        9.89        6.88      2.37 o 
  19   1 -13        5.91        5.11      2.05 o 
   1   2 -13     1741.58     1621.48     23.85 o 
   2   2 -13      486.48      439.41      6.93 o 
   3   2 -13      426.66      387.67      6.34 o 
   4   2 -13      142.61      152.27      3.51 o 
   5   2 -13      640.91      604.40      9.14 o 
   6   2 -13       57.12       56.84      2.33 o 
   7   2 -13       47.47       46.76      2.17 o 
   8   2 -13      183.51      170.40      3.72 o 
   9   2 -13       54.95       55.48      2.44 o 
  10   2 -13       49.96       55.39      2.46 o 
  11   2 -13        1.42        4.28      1.30 o 
  12   2 -13       81.46       81.46      4.72 o 
  13   2 -13        7.56        5.26      1.45 o 
  14   2 -13       31.03       34.75      2.69 o 
  15   2 -13       24.67       26.56      2.54 o 
  16   2 -13        9.29       10.99      1.95 o 
  17   2 -13        9.16        8.51      2.15 o 
  18   2 -13       15.69       15.88      2.59 o 
   0   3 -13        6.72        7.22      2.30 o 
   1   3 -13      443.98      422.80     10.28 o 
   2   3 -13       67.24       62.85      4.72 o 
   3   3 -13      283.19      281.32      7.42 o 
   4   3 -13       16.45       15.20      1.74 o 
   5   3 -13       52.40       53.98      2.80 o 
   6   3 -13       28.81       30.65      2.06 o 
   7   3 -13      293.95      294.87      5.86 o 
   8   3 -13      117.62      112.76      3.78 o 
   9   3 -13      125.00      126.37      3.43 o 
  10   3 -13        0.22        0.58      0.96 o 
  11   3 -13       29.27       31.32      2.17 o 
  12   3 -13        7.57        5.70      1.38 o 
  13   3 -13       97.87      101.38      3.85 o 
  14   3 -13        3.75        5.00      1.66 o 
  15   3 -13       35.25       30.61      2.74 o 
  16   3 -13        0.46        0.40      1.56 o 
  17   3 -13       12.85        8.90      2.05 o 
   1   4 -13        0.89        0.70      2.99 o 
   2   4 -13       82.88       75.28      3.78 o 
   3   4 -13       52.84       60.36      3.49 o 
   4   4 -13       81.57       83.61      3.60 o 
   5   4 -13        0.08        0.55      1.24 o 
   6   4 -13       12.96       13.76      1.95 o 
   7   4 -13        4.53        0.27      1.26 o 
   8   4 -13        5.40        5.14      1.65 o 
   9   4 -13        7.32        6.65      1.74 o 
  10   4 -13      140.99      133.16      4.39 o 
  11   4 -13        1.31        0.14      1.58 o 
  12   4 -13       22.43       32.62      6.28 o 
  13   4 -13        6.26        3.77      2.43 o 
  14   4 -13       12.76       11.96      2.01 o 
  15   4 -13        6.00        6.37      2.42 o 
   0   5 -13      122.58      117.87      8.02 o 
   1   5 -13       38.29       37.32      3.72 o 
   2   5 -13       28.80       29.82      2.79 o 
   3   5 -13        3.67        3.12      1.56 o 
   4   5 -13       43.41       40.13      3.40 o 
   5   5 -13       35.26       38.68      3.15 o 
   6   5 -13       54.00       54.63      5.24 o 
   7   5 -13       10.27       12.69      2.71 o 
   8   5 -13       22.18       16.81      3.02 o 
   9   5 -13        3.79        7.54      2.59 o 
  10   5 -13        5.90        5.93      2.50 o 
  11   5 -13        4.87        0.43      3.78 o 
  12   5 -13        1.10       -0.95      2.46 o 
   1   6 -13       10.41        6.05      2.34 o 
   2   6 -13        7.22        1.70      3.85 o 
   3   6 -13       45.96       48.98      4.60 o 
   4   6 -13       13.94       14.84      2.97 o 
   5   6 -13        5.76        9.54      3.77 o 
   6   6 -13        0.25        1.60      2.25 o 
   7   6 -13        0.05       -0.67      2.88 o 
   0   0 -12     3098.24     3058.99     52.19 o 
   2   0 -12     2463.41     2507.70     43.39 o 
   4   0 -12      156.32      143.97      4.35 o 
   6   0 -12     2442.99     2290.03     40.64 o 
   8   0 -12      180.05      175.78      4.61 o 
  10   0 -12      265.17      259.78      7.44 o 
  12   0 -12       21.58       18.55      2.58 o 
  14   0 -12       14.99       14.24      2.52 o 
  16   0 -12      168.27      179.07      7.32 o 
  18   0 -12        7.51        5.57      2.42 o 
   1   1 -12       93.09       93.39      1.87 o 
   2   1 -12      198.93      214.40      3.00 o 
   3   1 -12     2744.47     2568.02     36.27 o 
   4   1 -12      312.19      320.20      7.62 o 
   5   1 -12      342.96      313.62      6.03 o 
   6   1 -12      112.46      104.97      2.77 o 
   7   1 -12      208.51      217.63      3.90 o 
   8   1 -12      297.40      291.09      4.84 o 
   9   1 -12      474.54      486.56      7.18 o 
  10   1 -12      187.62      184.77      4.48 o 
  11   1 -12       20.96       23.22      1.99 o 
  12   1 -12       41.73       42.30      2.65 o 
  13   1 -12      255.04      247.38      5.91 o 
  14   1 -12       15.93       20.07      2.06 o 
  15   1 -12       16.77       19.72      2.49 o 
  16   1 -12        1.10       -1.68      1.71 o 
  17   1 -12        4.27        3.34      1.84 o 
  18   1 -12        1.27        4.37      2.18 o 
  19   1 -12       21.65       25.03      3.17 o 
   0   2 -12      709.62      638.07     12.47 o 
   1   2 -12       21.65       25.57      1.60 o 
   2   2 -12        4.21        2.48      1.08 o 
   3   2 -12       21.78       21.84      1.89 o 
   4   2 -12       20.76       20.44      1.43 o 
   5   2 -12       97.55       93.74      3.15 o 
   6   2 -12      198.35      204.15      3.94 o 
   7   2 -12      591.27      560.10      7.98 o 
   8   2 -12       50.73       55.58      2.23 o 
   9   2 -12       89.75       86.42      2.68 o 
  10   2 -12      108.18      105.09      2.98 o 
  11   2 -12      208.22      207.07      4.41 o 
  12   2 -12       76.98       78.09      3.18 o 
  13   2 -12       51.43       57.26      3.19 o 
  14   2 -12       15.95       16.92      2.06 o 
  15   2 -12       11.72       11.59      2.60 o 
  16   2 -12       23.85       24.13      3.41 o 
  17   2 -12        5.42        8.40      1.85 o 
  18   2 -12       11.20        9.27      2.27 o 
   1   3 -12      466.70      447.83     11.14 o 
   2   3 -12       94.08       97.35      4.37 o 
   3   3 -12       11.51       15.44      1.75 o 
   4   3 -12      131.09      129.62      5.20 o 
   5   3 -12      295.19      277.78      5.36 o 
   6   3 -12       23.55       21.44      1.71 o 
   7   3 -12      311.72      300.78      5.36 o 
   8   3 -12       25.57       27.56      1.87 o 
   9   3 -12       66.33       62.13      2.54 o 
  10   3 -12      108.32       99.32      3.10 o 
  11   3 -12        2.68        0.73      1.03 o 
  12   3 -12        4.46        5.81      1.31 o 
  13   3 -12       15.51       14.44      1.77 o 
  14   3 -12        2.91        0.86      1.55 o 
  15   3 -12       23.01       24.79      2.71 o 
  16   3 -12        1.99        4.24      1.69 o 
  17   3 -12       22.94       19.94      3.19 o 
   0   4 -12        6.23        5.09      2.31 o 
   1   4 -12       93.61       97.60      4.65 o 
   2   4 -12      315.46      315.83      8.96 o 
   3   4 -12       18.90       17.14      2.08 o 
   4   4 -12      256.13      244.30      6.36 o 
   5   4 -12        6.36        6.83      1.58 o 
   6   4 -12       22.63       20.47      2.48 o 
   7   4 -12        1.21        1.81      1.30 o 
   8   4 -12       54.11       46.46      3.16 o 
   9   4 -12        2.48        2.05      1.38 o 
  10   4 -12       29.54       28.62      2.49 o 
  11   4 -12       17.01       16.45      1.85 o 
  12   4 -12       32.25       33.72      2.74 o 
  13   4 -12        5.99        4.56      1.66 o 
  14   4 -12        5.21        4.35      1.66 o 
  15   4 -12       13.32       11.32      3.99 o 
   1   5 -12       20.77       16.11      2.62 o 
   2   5 -12      104.73      103.15      4.21 o 
   3   5 -12       95.67       95.86      4.05 o 
   4   5 -12        0.07        1.26      1.38 o 
   5   5 -12       11.30        7.96      2.22 o 
   6   5 -12        0.41       -1.32      1.59 o 
   7   5 -12       35.37       38.49     10.84 o 
   8   5 -12       87.21       78.87      7.28 o 
   9   5 -12        4.71        4.34      2.38 o 
  10   5 -12       13.64       13.90      2.88 o 
  11   5 -12        3.08        3.51      2.72 o 
  12   5 -12        4.54        2.74      2.35 o 
   0   6 -12      122.76      110.39      8.38 o 
   1   6 -12       18.29       15.16      2.95 o 
   2   6 -12       24.34       22.47      3.34 o 
   3   6 -12        7.03        5.74      2.23 o 
   4   6 -12       18.49       21.49      3.30 o 
   5   6 -12       13.67       12.48      3.59 o 
   6   6 -12       71.03       67.19      7.30 o 
   7   6 -12        6.21        4.17      2.57 o 
   8   6 -12        4.81        5.41      3.60 o 
   2   0 -11     1135.44     1189.63     17.36 o 
   4   0 -11     1740.14     1779.72     25.39 o 
   6   0 -11       82.15       81.25      2.09 o 
   8   0 -11     1152.45     1095.68     21.83 o 
  10   0 -11       76.24       72.40      4.47 o 
  12   0 -11       51.73       53.69      5.78 o 
  14   0 -11      195.52      200.71     10.35 o 
  16   0 -11       24.95       26.95      3.48 o 
  18   0 -11       22.39       26.16      3.75 o 
  20   0 -11        7.22        7.71      2.73 o 
   0   1 -11      314.78      328.95      7.07 o 
   1   1 -11      823.41      811.20      9.43 o 
   2   1 -11     1003.92      992.77     10.41 o 
   3   1 -11       33.90       33.52      1.50 o 
   4   1 -11      452.61      450.06      7.72 o 
   5   1 -11     1370.57     1292.60     17.13 o 
   6   1 -11        6.08        5.73      1.08 o 
   7   1 -11       98.23       95.66      2.65 o 
   8   1 -11       81.13       81.53      2.32 o 
   9   1 -11       27.41       27.28      1.63 o 
  10   1 -11       17.36       16.88      1.71 o 
  11   1 -11      555.32      548.33      9.27 o 
  12   1 -11       40.98       45.36      2.66 o 
  13   1 -11       10.48        9.62      1.56 o 
  14   1 -11       45.10       47.62      3.42 o 
  15   1 -11       95.85       90.20      3.67 o 
  16   1 -11        0.30        0.35      1.44 o 
  17   1 -11       10.16       11.83      2.26 o 
  18   1 -11        8.02       10.78      2.89 o 
  19   1 -11        4.61        4.92      3.06 o 
   1   2 -11      369.01      337.96      6.23 o 
   2   2 -11       81.42       76.05      2.45 o 
   3   2 -11       95.35       87.66      2.72 o 
   4   2 -11      225.90      223.82      4.82 o 
   5   2 -11      776.85      721.52     15.51 o 
   6   2 -11       50.50       52.18      1.94 o 
   7   2 -11      185.64      185.93      4.13 o 
   8   2 -11      290.98      276.89      4.86 o 
   9   2 -11        7.18        7.28      1.15 o 
  10   2 -11       99.40      102.44      2.89 o 
  11   2 -11       15.48       15.44      1.50 o 
  12   2 -11       24.19       26.22      1.90 o 
  13   2 -11        3.03        1.98      1.25 o 
  14   2 -11       74.85       78.32      3.36 o 
  15   2 -11       41.91       42.80      2.95 o 
  16   2 -11        5.60        5.82      1.65 o 
  17   2 -11        2.14        3.03      1.52 o 
  18   2 -11        5.15        5.44      1.73 o 
  19   2 -11        0.57        0.07      1.84 o 
   0   3 -11       33.45       37.51      4.08 o 
   1   3 -11      322.51      310.16      8.21 o 
   2   3 -11      959.88      976.62     19.32 o 
   3   3 -11      340.98      344.27      7.20 o 
   4   3 -11      640.01      639.18     11.27 o 
   5   3 -11      437.09      432.58      7.15 o 
   6   3 -11       23.68       24.47      2.14 o 
   7   3 -11      404.25      400.36      6.42 o 
   8   3 -11       38.54       39.23      2.13 o 
   9   3 -11      281.38      277.83      5.24 o 
  10   3 -11       10.34        8.75      1.34 o 
  11   3 -11       35.59       34.34      2.18 o 
  12   3 -11        2.92        2.90      1.38 o 
  13   3 -11       58.75       57.66      2.90 o 
  14   3 -11        2.52        3.93      1.32 o 
  15   3 -11       34.26       35.00      2.82 o 
  16   3 -11        3.53        3.40      1.63 o 
  17   3 -11       23.79       25.28      3.03 o 
   1   4 -11        0.61       -0.55      1.30 o 
   2   4 -11       36.49       42.51      4.94 o 
   3   4 -11      129.40      132.76      5.36 o 
   4   4 -11      374.14      358.43      7.85 o 
   5   4 -11       44.93       42.68      2.89 o 
   6   4 -11       60.03       59.09      3.39 o 
   7   4 -11       12.09       12.85      3.13 o 
   8   4 -11        5.84        6.18      1.50 o 
   9   4 -11       10.22        7.65      1.70 o 
  10   4 -11      109.76      112.00      3.50 o 
  11   4 -11        1.94        1.56      1.40 o 
  12   4 -11       58.49       61.40      3.71 o 
  13   4 -11        3.21        2.53      1.56 o 
  14   4 -11        4.90        1.35      1.50 o 
  15   4 -11        1.69        2.98      1.56 o 
  16   4 -11        8.15       10.44      3.53 o 
   0   5 -11      374.00      342.90     14.07 o 
   1   5 -11       50.05       56.11      4.41 o 
   2   5 -11       66.69       59.09      3.59 o 
   3   5 -11        3.92        4.62      1.58 o 
   4   5 -11       19.90       18.09      2.72 o 
   5   5 -11       51.29       53.80      4.37 o 
   6   5 -11       56.14       52.95      4.59 o 
   7   5 -11       35.09       30.98      3.59 o 
   8   5 -11       44.87       35.76      3.97 o 
   9   5 -11       30.24       20.43      3.26 o 
  10   5 -11        7.69        7.61      2.48 o 
  11   5 -11       12.08       11.35      2.50 o 
  12   5 -11        2.13        2.60      2.30 o 
  13   5 -11        4.61       -0.88      2.62 o 
   1   6 -11        3.51        1.48      1.98 o 
   2   6 -11      123.94      114.74     13.24 o 
   3   6 -11       15.11       15.50      4.13 o 
   4   6 -11       12.13        9.20      2.64 o 
   5   6 -11        9.99       12.66      2.86 o 
   6   6 -11        8.04        6.95      3.01 o 
   7   6 -11        1.74        3.79      2.26 o 
   8   6 -11       13.67       13.18      3.05 o 
   2   0 -10     1155.07     1198.99     17.35 o 
   4   0 -10      154.29      178.36      3.57 o 
   6   0 -10     1063.36     1042.66     15.90 o 
   8   0 -10       42.37       38.78      3.81 o 
  10   0 -10      103.32       90.32      3.98 o 
  12   0 -10      109.70      107.96      4.66 o 
  14   0 -10        4.13        2.76      2.42 o 
  16   0 -10       88.72       86.38      5.04 o 
  18   0 -10       12.14       11.37      2.63 o 
  20   0 -10       47.06       50.89      5.03 o 
   1   1 -10     1512.68     1562.11     17.16 o 
   2   1 -10      495.07      505.49      7.98 o 
   3   1 -10     1890.88     1766.23     25.27 o 
   4   1 -10      537.50      529.60      6.93 o 
   5   1 -10      243.32      243.85      4.34 o 
   6   1 -10       84.12       76.53      1.88 o 
   7   1 -10      308.27      277.13      5.37 o 
   8   1 -10       83.48       81.07      2.20 o 
   9   1 -10      432.70      432.31      6.45 o 
  10   1 -10      170.31      170.52      3.56 o 
  11   1 -10       13.53       14.91      1.63 o 
  12   1 -10       60.49       64.93      2.72 o 
  13   1 -10       82.41       81.28      3.09 o 
  14   1 -10       11.80       14.26      1.82 o 
  15   1 -10        7.89        8.64      1.60 o 
  16   1 -10        9.70       11.44      1.77 o 
  17   1 -10       17.77       21.04      2.62 o 
  18   1 -10        1.09        3.11      1.72 o 
  19   1 -10       32.27       30.10      4.09 o 
  20   1 -10        6.41        6.49      2.15 o 
   0   2 -10      541.26      537.10     15.92 o 
   1   2 -10       14.72       16.30      1.26 o 
   2   2 -10      136.06      141.67      3.32 o 
   3   2 -10       36.59       34.35      1.81 o 
   4   2 -10      128.33      109.36      2.77 o 
   5   2 -10      142.11      141.89      3.44 o 
   6   2 -10      104.05       95.43      2.48 o 
   7   2 -10      823.00      783.69     10.25 o 
   8   2 -10        1.37        2.11      0.88 o 
   9   2 -10       75.88       80.87      2.47 o 
  10   2 -10      130.54      140.18      3.37 o 
  11   2 -10       49.11       53.71      2.46 o 
  12   2 -10       94.78       95.57      2.97 o 
  13   2 -10       18.11       19.81      1.71 o 
  14   2 -10       16.28       15.85      1.94 o 
  15   2 -10       13.47       13.62      2.22 o 
  16   2 -10       15.70       14.97      2.08 o 
  17   2 -10        1.90        3.95      1.56 o 
  18   2 -10        5.72        8.40      2.07 o 
  19   2 -10        2.68        4.95      1.68 o 
   1   3 -10      348.98      337.26     10.85 o 
   2   3 -10      286.56      290.68      7.74 o 
   3   3 -10      295.63      289.72      6.25 o 
   4   3 -10      112.35      105.61      2.86 o 
   5   3 -10      244.15      246.91      4.49 o 
   6   3 -10       72.87       71.41      2.34 o 
   7   3 -10      215.50      213.02      4.20 o 
   8   3 -10       46.34       46.50      3.22 o 
   9   3 -10       91.74       92.13      2.86 o 
  10   3 -10       58.03       56.57      3.87 o 
  11   3 -10       44.28       49.32      2.52 o 
  12   3 -10       24.61       25.39      2.18 o 
  13   3 -10       57.78       57.48      4.83 o 
  14   3 -10        2.78        4.95      1.33 o 
  15   3 -10       26.04       28.01      2.22 o 
  16   3 -10        0.59        0.85      1.77 o 
  17   3 -10       13.50       18.53      2.69 o 
  18   3 -10        1.43        6.80      3.39 o 
   0   4 -10      273.76      282.65     11.53 o 
   1   4 -10      103.15      118.08      4.88 o 
   2   4 -10      344.81      340.35      9.14 o 
   3   4 -10       39.87       37.58      3.27 o 
   4   4 -10      211.62      216.79      5.58 o 
   5   4 -10       53.75       59.34      3.15 o 
   6   4 -10       20.27       19.45      2.12 o 
   7   4 -10       30.35       27.47      2.23 o 
   8   4 -10       33.63       29.61      2.28 o 
   9   4 -10       36.38       35.38      2.63 o 
  10   4 -10       70.43       66.26      3.28 o 
  11   4 -10       40.42       34.56      2.98 o 
  12   4 -10       60.49       58.56      3.36 o 
  13   4 -10        2.46        1.51      1.47 o 
  14   4 -10       19.11       21.72      2.37 o 
  15   4 -10        2.31        2.30      1.54 o 
  16   4 -10        4.46        5.13      2.98 o 
   1   5 -10       47.91       45.59      3.91 o 
   2   5 -10       83.89       75.10      3.70 o 
   3   5 -10       54.33       54.07      4.53 o 
   4   5 -10       31.08       26.80      3.16 o 
   5   5 -10       18.12       18.75      2.82 o 
   6   5 -10        6.00        6.65      2.17 o 
   7   5 -10       33.46       31.09      3.49 o 
   8   5 -10       81.56       71.78      5.18 o 
   9   5 -10       25.83       27.92      3.52 o 
  10   5 -10       14.88       12.32      2.38 o 
  11   5 -10        4.09        0.10      2.45 o 
  12   5 -10       15.80       16.30      2.63 o 
  13   5 -10       19.28       14.66      4.34 o 
   0   6 -10      134.23      140.03      9.26 o 
   1   6 -10       11.80        9.16      2.41 o 
   2   6 -10       77.42       79.58      5.22 o 
   3   6 -10        4.14        2.29      2.07 o 
   4   6 -10       85.06       84.61      7.37 o 
   5   6 -10       21.68       22.99      3.43 o 
   6   6 -10       70.59       68.40      5.31 o 
   7   6 -10        2.38        2.85      2.52 o 
   8   6 -10        8.47        5.38      2.42 o 
   9   6 -10        2.01        4.54      3.45 o 
   2   0  -9     1083.88     1054.24     15.78 o 
   4   0  -9     1522.45     1592.93     23.30 o 
   6   0  -9      228.41      218.07      4.24 o 
   8   0  -9      674.34      580.98     59.21 o 
  10   0  -9      366.27      354.99     11.71 o 
  12   0  -9       25.08       30.58      2.93 o 
  14   0  -9       75.66       67.64      5.86 o 
  16   0  -9        2.47        3.07      2.92 o 
  18   0  -9       16.57       13.27      2.90 o 
  20   0  -9       35.13       33.90      4.12 o 
   0   1  -9     1318.75     1381.55     24.15 o 
   1   1  -9     1619.99     1587.84     22.61 o 
   2   1  -9      114.26      107.17      5.03 o 
   3   1  -9      383.12      398.03      5.86 o 
   4   1  -9      132.58      136.47      2.55 o 
   5   1  -9      526.83      535.46      7.83 o 
   6   1  -9       98.39       97.16      2.07 o 
   7   1  -9      333.98      333.00      4.92 o 
   8   1  -9      169.65      164.66      2.88 o 
   9   1  -9      209.72      198.26      3.77 o 
  10   1  -9      109.87      104.05      2.69 o 
  11   1  -9       46.48       48.26      2.09 o 
  12   1  -9        9.68       11.55      1.52 o 
  13   1  -9       14.01       12.76      2.06 o 
  14   1  -9        4.14        3.31      1.28 o 
  15   1  -9       17.13       13.89      1.83 o 
  16   1  -9        5.60        7.01      1.56 o 
  17   1  -9       73.90       74.07      3.55 o 
  18   1  -9        7.36        9.57      2.09 o 
  19   1  -9        3.70        5.97      2.37 o 
  20   1  -9       11.74        8.49      2.23 o 
   1   2  -9     1231.89     1233.46     18.24 o 
   2   2  -9     1465.67     1443.50     21.11 o 
   3   2  -9      753.74      757.13     13.41 o 
   4   2  -9      185.62      182.34      3.70 o 
   5   2  -9      288.20      278.30      5.84 o 
   6   2  -9      204.73      190.86      4.46 o 
   7   2  -9       84.36       79.50      2.31 o 
   8   2  -9      357.43      341.25      5.50 o 
   9   2  -9      208.89      195.65      3.91 o 
  10   2  -9      147.80      152.79      3.52 o 
  11   2  -9        6.59        6.50      1.63 o 
  12   2  -9       41.00       42.44      2.28 o 
  13   2  -9       17.56       17.57      1.62 o 
  14   2  -9       39.45       42.99      2.48 o 
  15   2  -9       25.58       25.52      2.34 o 
  16   2  -9        6.87        7.73      2.99 o 
  17   2  -9       10.30        8.25      1.80 o 
  18   2  -9       27.57       27.03      2.59 o 
  19   2  -9        3.58        3.77      2.49 o 
   0   3  -9      248.33      227.78      8.99 o 
   1   3  -9      805.71      808.46     16.31 o 
   2   3  -9       95.16       99.06      3.98 o 
   3   3  -9      404.77      393.93      6.45 o 
   4   3  -9      142.47      145.43      3.40 o 
   5   3  -9      720.29      719.52      9.60 o 
   6   3  -9       66.78       70.75      2.25 o 
   7   3  -9      226.00      228.25      4.30 o 
   8   3  -9       39.93       40.82      2.53 o 
   9   3  -9      103.90      103.47      2.94 o 
  10   3  -9       57.80       56.17      2.52 o 
  11   3  -9      171.07      161.99      3.91 o 
  12   3  -9       19.25       19.25      1.72 o 
  13   3  -9       57.66       62.35      2.75 o 
  14   3  -9        3.38        3.77      1.33 o 
  15   3  -9        5.97        5.84      1.55 o 
  16   3  -9        8.38        7.96      2.01 o 
  17   3  -9        5.84        4.49      1.98 o 
  18   3  -9        2.87        3.40      3.01 o 
   1   4  -9       63.74       63.14      3.63 o 
   2   4  -9      396.61      384.62     15.13 o 
   3   4  -9       72.78       73.36      3.91 o 
   4   4  -9       73.69       79.23      3.22 o 
   5   4  -9       15.73       21.06      3.64 o 
   6   4  -9      101.99      101.90      3.40 o 
   7   4  -9       25.70       26.75      2.16 o 
   8   4  -9      143.17      142.50      4.01 o 
   9   4  -9       32.09       32.93      2.42 o 
  10   4  -9      103.06       99.20      3.61 o 
  11   4  -9       10.97       11.94      2.35 o 
  12   4  -9       16.17       16.06      2.05 o 
  13   4  -9       14.50       12.85      1.97 o 
  14   4  -9       38.32       36.07      3.03 o 
  15   4  -9       11.36        9.54      2.28 o 
  16   4  -9        9.19        5.12      2.24 o 
   0   5  -9      214.62      206.38     10.16 o 
   1   5  -9       22.01       27.86      3.06 o 
   2   5  -9      119.62      116.23      5.29 o 
   3   5  -9       14.11       16.43      2.61 o 
   4   5  -9       87.05       74.62      4.31 o 
   5   5  -9       25.07       28.91      3.27 o 
   6   5  -9       26.99       30.38      3.37 o 
   7   5  -9        9.99        7.64      2.22 o 
   8   5  -9       37.64       36.82      3.77 o 
   9   5  -9       30.18       28.67      3.12 o 
  10   5  -9       13.51        9.10      2.36 o 
  11   5  -9       14.61       10.56      2.28 o 
  12   5  -9       16.64       11.74      2.51 o 
  13   5  -9        2.95        4.80      3.20 o 
   1   6  -9       43.82       48.06      8.93 o 
   2   6  -9        2.63        3.22      2.01 o 
   3   6  -9       66.72       66.52      5.12 o 
   4   6  -9       30.68       25.37      3.41 o 
   5   6  -9        6.67       11.85      2.60 o 
   6   6  -9       15.55       15.20      3.01 o 
   7   6  -9        7.21        9.46      2.68 o 
   8   6  -9        6.91        5.05      2.44 o 
   9   6  -9        3.68        3.49      2.26 o 
   0   0  -8     4247.81     3939.42     93.04 o 
   2   0  -8     6645.03     6651.28    110.50 o 
   4   0  -8     3824.35     3910.39     55.54 o 
   6   0  -8      498.83      484.35      8.00 o 
  10   0  -8      269.24      256.98      7.18 o 
  12   0  -8      485.12      458.85     11.38 o 
  14   0  -8       97.36       89.09      4.44 o 
  16   0  -8       82.28       85.19      8.06 o 
  18   0  -8       14.65        5.46      6.28 o 
  20   0  -8        2.35       -0.92      2.10 o 
   1   1  -8      671.08      629.84      9.60 o 
   2   1  -8       34.59       34.91      1.41 o 
   3   1  -8      758.15      827.27      9.89 o 
   4   1  -8      493.06      496.48      7.15 o 
   5   1  -8      880.23      855.74     17.98 o 
   6   1  -8       36.77       37.66      1.73 o 
   7   1  -8      407.82      398.52      5.16 o 
   8   1  -8      295.32      297.29      4.24 o 
   9   1  -8      244.56      229.91      3.93 o 
  10   1  -8      218.93      211.69      3.59 o 
  11   1  -8       83.65       80.78      2.40 o 
  12   1  -8       37.26       41.53      2.08 o 
  13   1  -8       74.54       85.12      6.35 o 
  14   1  -8        0.22       -0.94      0.94 o 
  15   1  -8       73.23       75.62      4.42 o 
  16   1  -8        7.50        7.03      1.76 o 
  17   1  -8       20.59       20.48      2.62 o 
  18   1  -8        1.72        3.08      1.41 o 
  19   1  -8        8.42       10.09      4.02 o 
  20   1  -8        1.15        0.89      1.70 o 
   0   2  -8     2076.71     2062.38     52.30 o 
   1   2  -8      391.23      368.34      8.25 o 
   2   2  -8     1967.64     2033.65     35.10 o 
   3   2  -8      442.55      470.06      6.41 o 
   4   2  -8      696.20      706.15      9.00 o 
   5   2  -8      324.49      316.04      5.49 o 
   6   2  -8      444.93      442.73      6.38 o 
   7   2  -8      315.35      307.47      4.95 o 
   8   2  -8       61.18       56.76      2.03 o 
   9   2  -8       64.33       61.49      2.12 o 
  10   2  -8      180.94      179.05      4.51 o 
  11   2  -8      155.49      159.38      3.60 o 
  12   2  -8       54.96       57.42      2.49 o 
  13   2  -8       64.29       63.79      2.68 o 
  14   2  -8        2.02        3.64      1.17 o 
  15   2  -8       36.34       42.85      3.44 o 
  16   2  -8       64.19       67.41      3.61 o 
  17   2  -8        0.73        1.29      1.63 o 
  18   2  -8        4.01        1.88      2.87 o 
  19   2  -8        1.02        0.60      2.50 o 
   2   3  -8       10.29       11.82      1.75 o 
   3   3  -8     1013.74      986.81     13.36 o 
   4   3  -8       25.97       30.12      1.60 o 
   5   3  -8      438.51      426.40      6.33 o 
   6   3  -8       36.34       36.72      2.79 o 
   7   3  -8       85.72       84.85      2.46 o 
   8   3  -8       76.65       77.30      2.49 o 
   9   3  -8       84.38       82.48      2.59 o 
  10   3  -8        8.39        8.80      1.29 o 
  11   3  -8       30.54       29.08      1.98 o 
  12   3  -8        7.56        4.96      1.25 o 
  13   3  -8       12.87       15.06      1.61 o 
  14   3  -8       13.32       16.62      1.72 o 
  15   3  -8       11.74       10.18      1.77 o 
  16   3  -8        0.94        1.21      1.37 o 
  17   3  -8       10.35       15.26      3.04 o 
  18   3  -8        1.69        4.19      6.31 o 
   0   4  -8      550.37      528.73     17.43 o 
   1   4  -8       43.15       39.09      3.16 o 
   2   4  -8      165.11      174.19      9.04 o 
   3   4  -8      110.16      109.97      3.70 o 
   4   4  -8       21.12       19.69      2.04 o 
   5   4  -8       83.88       89.90      3.10 o 
   6   4  -8      235.23      232.14      5.15 o 
   7   4  -8      153.02      152.45      3.69 o 
   8   4  -8      124.47      117.13      4.83 o 
   9   4  -8       30.00       32.59      2.39 o 
  10   4  -8       76.56       72.69      3.27 o 
  11   4  -8       23.47       23.48      2.22 o 
  12   4  -8       25.48       23.10      3.86 o 
  13   4  -8       44.37       47.87      3.14 o 
  14   4  -8        0.43        0.60      1.43 o 
  15   4  -8       30.17       30.57      3.21 o 
  16   4  -8        9.98        9.76      3.60 o 
   1   5  -8       58.98       56.06      4.19 o 
   2   5  -8        6.33        4.75      1.86 o 
   3   5  -8       28.53       29.06      3.21 o 
   4   5  -8       82.85       89.10      7.17 o 
   5   5  -8        3.25        3.44      1.80 o 
   6   5  -8       17.33       17.88      5.91 o 
   7   5  -8       52.62       49.14      4.18 o 
   8   5  -8      110.28      102.74      4.60 o 
   9   5  -8       19.30       21.58      2.75 o 
  10   5  -8       98.04       89.43      4.58 o 
  11   5  -8        8.74        6.33      2.10 o 
  12   5  -8       19.09       20.89      3.79 o 
  13   5  -8       13.15       16.53      3.49 o 
  14   5  -8       21.21       17.54      4.69 o 
   0   6  -8        0.38        4.55      2.91 o 
   1   6  -8       16.90       17.13      3.08 o 
   2   6  -8       16.33       15.95      3.35 o 
   3   6  -8       37.63       39.48      4.04 o 
   4   6  -8       27.56       28.67      3.56 o 
   5   6  -8       28.93       26.30      3.39 o 
   6   6  -8       15.00       13.22      4.43 o 
   7   6  -8       20.80       27.21      8.34 o 
   8   6  -8        4.38        3.58      2.30 o 
   9   6  -8        3.75        5.11      3.56 o 
   2   0  -7     1819.26     1689.93     28.77 o 
   4   0  -7     1519.14     1538.24     23.67 o 
   6   0  -7      351.92      329.34      9.15 o 
  10   0  -7      807.76      758.17     16.28 o 
  12   0  -7      584.75      583.99     13.68 o 
  14   0  -7       42.95       45.32      3.74 o 
  16   0  -7        1.94        2.26      1.70 o 
  18   0  -7       46.57       48.64      6.58 o 
  20   0  -7        0.44        2.36      4.13 o 
   0   1  -7     4556.62     3406.70     81.14 o 
   1   1  -7      403.05      413.30     11.76 o 
   2   1  -7     1793.09     1898.68     31.50 o 
   3   1  -7      272.42      292.08      5.34 o 
   4   1  -7      380.43      362.04      5.96 o 
   5   1  -7       86.51       75.86      1.54 o 
   6   1  -7      807.78      788.53      8.89 o 
   7   1  -7     1093.25     1102.80     12.15 o 
   8   1  -7      353.45      351.50      4.78 o 
   9   1  -7      225.82      218.67      3.52 o 
  10   1  -7       15.00       17.27      1.17 o 
  11   1  -7       35.00       34.38      1.58 o 
  12   1  -7        2.08        3.42      0.89 o 
  13   1  -7      135.16      138.50      3.97 o 
  14   1  -7       43.11       43.41      3.20 o 
  15   1  -7       61.53       66.55      3.14 o 
  16   1  -7       21.83       23.20      2.21 o 
  17   1  -7        9.77        8.08      1.64 o 
  18   1  -7        8.59        7.75      1.68 o 
  19   1  -7        7.77        8.75      1.75 o 
  20   1  -7        2.70        1.81      2.24 o 
   1   2  -7      285.43      302.44      9.74 o 
   2   2  -7     2067.95     2111.85     30.11 o 
   3   2  -7     2575.70     2600.37     33.36 o 
   4   2  -7      879.05      864.39     10.57 o 
   5   2  -7      771.06      783.83      9.83 o 
   6   2  -7       36.16       36.39      1.58 o 
   7   2  -7      106.41      112.01      2.63 o 
   8   2  -7      694.55      669.17      8.96 o 
   9   2  -7       26.15       26.01      1.58 o 
  10   2  -7       49.58       49.39      2.05 o 
  11   2  -7       64.69       64.59      2.51 o 
  12   2  -7       63.69       65.19      2.45 o 
  13   2  -7       64.27       60.67      2.60 o 
  14   2  -7      113.52      110.47      4.03 o 
  15   2  -7       11.68       11.78      1.97 o 
  16   2  -7        3.96        2.80      1.72 o 
  17   2  -7       10.25       13.77      1.94 o 
  18   2  -7       19.46       13.69      2.30 o 
  19   2  -7        5.45        6.84      3.55 o 
  20   2  -7        7.52        5.40      3.52 o 
   1   3  -7      327.77      327.74     11.16 o 
   2   3  -7       69.83       63.35      2.58 o 
   3   3  -7      101.90      109.29      2.55 o 
   4   3  -7       35.94       40.44      1.74 o 
   5   3  -7      915.16      906.48     11.49 o 
   6   3  -7       82.06       87.95      3.80 o 
   7   3  -7       21.29       24.33      1.54 o 
   8   3  -7       55.51       57.69      2.48 o 
   9   3  -7       79.51       77.42      2.51 o 
  10   3  -7       13.63       14.47      1.47 o 
  11   3  -7      424.92      419.71      6.88 o 
  12   3  -7        3.19        6.78      1.27 o 
  13   3  -7       54.54       57.29      2.73 o 
  14   3  -7        1.15        0.90      1.27 o 
  15   3  -7        8.62        7.36      1.92 o 
  16   3  -7        1.85        1.46      2.02 o 
  17   3  -7       15.42       12.34      2.24 o 
  18   3  -7        6.83       10.84      5.28 o 
   1   4  -7      110.57      105.67      4.46 o 
   2   4  -7      320.32      316.19      8.94 o 
   3   4  -7       59.85       53.78      2.73 o 
   4   4  -7      155.63      157.20      5.70 o 
   5   4  -7      234.53      228.17      5.01 o 
   6   4  -7       47.24       48.66      2.60 o 
   7   4  -7       58.13       63.77      2.87 o 
   8   4  -7      549.34      541.87      9.31 o 
   9   4  -7       17.00       18.27      1.92 o 
  10   4  -7       46.74       51.53      2.92 o 
  11   4  -7       25.63       25.49      2.23 o 
  12   4  -7       16.71       13.53      1.88 o 
  13   4  -7        2.86        2.56      1.48 o 
  14   4  -7       26.19       26.23      3.09 o 
  15   4  -7        5.78        7.23      2.83 o 
  16   4  -7        2.28        5.43      2.06 o 
  17   4  -7        0.69       -0.80      1.89 o 
   0   5  -7      252.52      232.33     10.73 o 
   1   5  -7       39.01       40.26      3.58 o 
   2   5  -7       57.21       54.77      4.16 o 
   3   5  -7       17.77       14.84      3.57 o 
   4   5  -7       42.33       48.95      6.13 o 
   5   5  -7       44.71       54.75      4.24 o 
   6   5  -7        0.63        2.18      1.66 o 
   7   5  -7        6.57        5.62      1.87 o 
   8   5  -7       19.68       17.19      2.39 o 
   9   5  -7       24.87       18.76      2.64 o 
  10   5  -7       15.78       13.93      5.52 o 
  11   5  -7       43.12       45.03      4.88 o 
  12   5  -7       20.08       21.08      3.62 o 
  13   5  -7        2.11        3.33      3.23 o 
  14   5  -7       15.06        7.55      3.82 o 
   1   6  -7       81.01       90.58      5.02 o 
   2   6  -7        9.40       10.17      2.53 o 
   3   6  -7       30.87       31.86      3.66 o 
   4   6  -7       15.50       21.04      3.14 o 
   5   6  -7       76.04       76.92      5.46 o 
   6   6  -7       15.23       11.51      2.69 o 
   7   6  -7       22.68       21.70      5.03 o 
   8   6  -7        3.26        2.05      2.01 o 
   9   6  -7        6.45        1.18      3.10 o 
   0   0  -6     1326.61     1322.54     31.99 o 
   2   0  -6     3201.05     3190.36     59.16 o 
   4   0  -6     3896.27     3725.90     55.01 o 
   6   0  -6      654.91      670.28     12.78 o 
   8   0  -6      930.55      954.76     19.00 o 
  10   0  -6      797.32      742.84     22.24 o 
  12   0  -6      277.58      268.66      7.93 o 
  14   0  -6       40.75       44.24      5.60 o 
  16   0  -6        9.77       13.31      2.50 o 
  18   0  -6       99.28      101.38      7.82 o 
  20   0  -6       66.04       69.41      5.53 o 
   1   1  -6     3204.09       -0.39      0.39 o 
   2   1  -6      690.93      748.27     14.29 o 
   4   1  -6      166.44      161.62      3.01 o 
   5   1  -6     1288.53     1304.54     13.83 o 
   6   1  -6      234.60      217.28      3.13 o 
   7   1  -6      676.35      646.90      7.60 o 
   8   1  -6      226.52      222.63      3.38 o 
   9   1  -6      338.57      339.93      4.78 o 
  10   1  -6      460.74      458.20      6.10 o 
  11   1  -6       14.64       15.44      1.14 o 
  12   1  -6       39.61       40.98      1.78 o 
  13   1  -6      102.75      101.21      2.57 o 
  14   1  -6       25.83       25.32      2.11 o 
  15   1  -6       90.94       92.53      5.53 o 
  16   1  -6       15.38       16.64      1.95 o 
  17   1  -6        4.79        5.15      1.98 o 
  18   1  -6        6.74        7.94      1.77 o 
  19   1  -6       31.15       27.34      3.31 o 
  20   1  -6        0.31        0.90      2.34 o 
   1   2  -6     1344.12     1422.44     25.59 o 
   2   2  -6       88.04      110.21      5.78 o 
   3   2  -6      197.83      195.13      7.17 o 
   4   2  -6      388.63      391.12      5.74 o 
   5   2  -6      835.87      850.88     10.53 o 
   6   2  -6      906.17      906.09     12.27 o 
   7   2  -6      338.49      330.57      5.11 o 
   8   2  -6        8.20        7.64      1.02 o 
   9   2  -6       83.98       86.01      2.43 o 
  10   2  -6      182.47      180.79      3.69 o 
  11   2  -6      144.06      135.94      3.25 o 
  12   2  -6       33.86       33.84      2.02 o 
  13   2  -6      143.35      134.65      3.48 o 
  14   2  -6       16.45       18.18      1.68 o 
  15   2  -6        2.99        5.40      1.25 o 
  16   2  -6       59.31       58.92      2.89 o 
  17   2  -6        4.67        4.20      1.82 o 
  18   2  -6        2.57        4.84      2.38 o 
  19   2  -6        0.36        3.24      2.35 o 
  20   2  -6        2.34        3.10      3.06 o 
   1   3  -6       82.23       66.52      4.32 o 
   2   3  -6      277.83      301.03      6.78 o 
   3   3  -6     1639.98     1622.93     21.08 o 
   4   3  -6       37.24       39.92      1.68 o 
   5   3  -6      338.01      334.26      5.21 o 
   6   3  -6       41.30       43.62      1.89 o 
   7   3  -6       57.08       55.28      2.00 o 
   8   3  -6      121.01      119.70      2.92 o 
   9   3  -6       68.33       72.66      2.38 o 
  10   3  -6       28.58       26.44      1.76 o 
  11   3  -6       10.18        9.06      1.41 o 
  12   3  -6       14.67       14.27      1.54 o 
  13   3  -6      181.31      164.57      4.54 o 
  14   3  -6       16.04       16.24      1.94 o 
  15   3  -6        9.73        8.18      1.61 o 
  16   3  -6        1.25        0.32      2.04 o 
  17   3  -6        2.35        3.21      1.75 o 
  18   3  -6        4.58        5.33      1.92 o 
  19   3  -6        2.62        0.66      2.78 o 
   0   4  -6     1445.12     1356.99     37.10 o 
   1   4  -6      113.70      111.98      4.50 o 
   2   4  -6       91.05       85.30      4.39 o 
   3   4  -6      127.93      119.47      3.71 o 
   4   4  -6       33.37       31.49      2.04 o 
   5   4  -6      172.62      178.25      4.26 o 
   6   4  -6      402.34      395.01      9.01 o 
   7   4  -6      206.59      212.70      4.93 o 
   8   4  -6       44.60       47.28      3.03 o 
   9   4  -6       39.33       39.52      2.59 o 
  10   4  -6       62.36       60.65      3.04 o 
  11   4  -6       22.03       20.74      2.05 o 
  12   4  -6        7.34        6.11      2.94 o 
  13   4  -6        8.31       11.90      2.16 o 
  14   4  -6        6.48        6.61      2.01 o 
  15   4  -6        0.43        3.30      1.84 o 
  16   4  -6       39.99       42.66      3.67 o 
  17   4  -6       17.26       11.87      2.78 o 
   1   5  -6        6.24        1.97      1.77 o 
   2   5  -6       12.56       13.32      2.33 o 
   3   5  -6      264.18      255.75      8.03 o 
   4   5  -6      115.76      117.43      5.26 o 
   5   5  -6       22.27       19.76      2.72 o 
   6   5  -6       55.55       60.56      4.25 o 
   7   5  -6       24.65       25.01      2.77 o 
   8   5  -6        5.72        3.88      1.84 o 
   9   5  -6       67.90       65.73      4.10 o 
  10   5  -6      100.68      100.58      4.64 o 
  11   5  -6        4.38        3.28      4.10 o 
  12   5  -6       23.26       22.54      3.80 o 
  13   5  -6       22.09       17.73      2.70 o 
  14   5  -6        2.67        1.31      2.45 o 
   0   6  -6       11.81        9.57      3.31 o 
   1   6  -6       28.75       25.59      3.37 o 
   2   6  -6       64.76       61.08      8.93 o 
   3   6  -6       12.23       10.50      2.58 o 
   4   6  -6       21.40       18.10      3.05 o 
   5   6  -6       18.60       15.05      2.80 o 
   6   6  -6       24.75       23.01      7.29 o 
   7   6  -6       42.31       41.82      4.13 o 
   8   6  -6        4.16        3.67      3.23 o 
   9   6  -6       17.66       20.35      4.76 o 
  10   6  -6       20.36        7.83      3.77 o 
   2   0  -5      835.86      884.44     24.28 o 
   4   0  -5     2215.42     2327.84     41.38 o 
   6   0  -5      651.77      622.32      9.94 o 
   8   0  -5      302.63      311.02      7.65 o 
  10   0  -5      175.45      174.19      5.49 o 
  12   0  -5      522.28      507.79     12.45 o 
  14   0  -5       48.92       48.91      3.91 o 
  16   0  -5      113.04      108.46      5.28 o 
  18   0  -5       23.77       25.07      3.42 o 
  20   0  -5       46.98       49.16      4.63 o 
   0   1  -5     3433.11     3488.90     84.47 o 
   1   1  -5     1725.91     1696.78     40.63 o 
   2   1  -5     4212.09     4325.07    127.35 o 
   3   1  -5     1132.74     1137.26     20.75 o 
   4   1  -5       18.55       20.89      0.81 o 
   5   1  -5      773.62      800.51      8.78 o 
   6   1  -5      782.93      758.09      8.57 o 
   7   1  -5      548.37      510.44      6.20 o 
   8   1  -5        8.70        9.86      0.80 o 
   9   1  -5      377.35      370.38      5.53 o 
  10   1  -5       16.53       17.16      1.17 o 
  11   1  -5      109.08      102.87      2.39 o 
  12   1  -5        6.55        6.90      0.92 o 
  13   1  -5       83.44       88.30      2.44 o 
  14   1  -5        9.51       12.14      1.40 o 
  15   1  -5      128.79      128.84      4.43 o 
  16   1  -5        2.41        4.08      1.37 o 
  17   1  -5       33.80       32.58      2.59 o 
  18   1  -5       23.80       25.04      3.12 o 
  19   1  -5        2.96        7.53      1.99 o 
  20   1  -5        7.09        9.50      3.27 o 
  21   1  -5       10.43       10.59      2.96 o 
   1   2  -5     1427.85     1407.79     36.17 o 
   2   2  -5      941.99      927.69     12.32 o 
   3   2  -5     3012.12     3019.31     36.67 o 
   4   2  -5      743.99      741.68      9.23 o 
   5   2  -5      331.89      333.98      4.83 o 
   6   2  -5       84.65       83.14      2.05 o 
   7   2  -5       84.20       74.87      2.92 o 
   8   2  -5      526.82      508.18      7.09 o 
   9   2  -5      138.08      131.24      2.99 o 
  10   2  -5       16.93       15.36      1.30 o 
  11   2  -5        0.20       -0.10      0.76 o 
  12   2  -5       99.66       95.91      2.81 o 
  13   2  -5       28.16       28.71      1.93 o 
  14   2  -5      115.78      119.22      3.34 o 
  15   2  -5        9.00       11.59      1.44 o 
  16   2  -5        7.98        9.05      1.46 o 
  17   2  -5        3.46        4.68      1.76 o 
  18   2  -5        6.69        9.08      2.69 o 
  19   2  -5        1.33        3.04      2.63 o 
  20   2  -5        4.69        8.66      3.16 o 
   0   3  -5      353.68      350.89     11.26 o 
   1   3  -5      626.96      608.73     32.08 o 
   2   3  -5      172.13      185.63      4.20 o 
   3   3  -5       92.64       95.03      2.49 o 
   4   3  -5       16.57       15.88      1.29 o 
   5   3  -5     2241.88     2264.39     25.87 o 
   6   3  -5      463.08      454.71      6.56 o 
   7   3  -5      164.42      163.50      3.39 o 
   8   3  -5        8.67        8.46      1.07 o 
   9   3  -5        6.24        5.96      1.01 o 
  10   3  -5        8.12        7.62      1.50 o 
  11   3  -5      310.23      298.97      6.96 o 
  12   3  -5       25.32       26.66      2.14 o 
  13   3  -5        4.72        5.37      1.77 o 
  14   3  -5        5.40        6.28      1.50 o 
  15   3  -5       37.66       42.32      3.33 o 
  16   3  -5        7.77        8.06      1.98 o 
  17   3  -5        4.27        4.31      1.80 o 
  18   3  -5        9.23        8.23      2.04 o 
  19   3  -5        2.64        2.92      3.23 o 
   1   4  -5       76.59       69.61      3.57 o 
   2   4  -5      619.54      602.48     13.33 o 
   3   4  -5      200.57      199.59      4.91 o 
   4   4  -5      212.29      212.20      5.09 o 
   5   4  -5       91.98       87.39      2.90 o 
   6   4  -5       15.00       14.92      1.58 o 
   7   4  -5       18.51       19.43      1.81 o 
   8   4  -5      414.69      416.38      7.62 o 
   9   4  -5        8.10       11.64      1.62 o 
  10   4  -5       19.19       23.25      2.07 o 
  11   4  -5        3.92        3.21      1.31 o 
  12   4  -5        8.37        9.80      1.69 o 
  13   4  -5       10.09        8.62      1.99 o 
  14   4  -5       47.07       41.41      3.51 o 
  15   4  -5       17.96       20.87      2.70 o 
  16   4  -5        7.26        5.30      2.15 o 
  17   4  -5       16.73       11.47      2.80 o 
   0   5  -5      449.19      429.79     15.87 o 
   1   5  -5      127.29      115.73      5.11 o 
   2   5  -5      464.58      432.06     11.16 o 
   3   5  -5        3.39        5.30      1.79 o 
   4   5  -5      221.74      216.43      7.25 o 
   5   5  -5       77.37       71.61      4.18 o 
   6   5  -5       12.26        9.78      1.99 o 
   7   5  -5        2.41        1.80      1.51 o 
   8   5  -5       45.51       45.68      3.39 o 
   9   5  -5        3.54        4.51      1.86 o 
  10   5  -5        2.34        3.50      2.38 o 
  11   5  -5       29.34       23.46      3.84 o 
  12   5  -5       18.64       15.78      2.59 o 
  13   5  -5        1.24       -0.21      1.87 o 
  14   5  -5        2.08       -0.39      4.53 o 
   1   6  -5       52.05       54.03      4.40 o 
   2   6  -5       13.06        8.56      2.40 o 
   3   6  -5       36.37       43.98      7.12 o 
   4   6  -5       15.04       12.33      4.42 o 
   5   6  -5       32.54       33.82      3.70 o 
   6   6  -5        1.73       -0.99      1.91 o 
   7   6  -5        5.14       -0.58      2.48 o 
   8   6  -5       19.08       18.41      4.59 o 
   9   6  -5        2.07       -2.91      3.16 o 
  10   6  -5       13.02       12.28      4.29 o 
   0   7  -5       10.59        6.65      3.44 o 
   1   7  -5        9.09        7.32      2.54 o 
   2   7  -5        9.92       12.65      3.82 o 
   2   0  -4     1785.90     1681.00     45.22 o 
   4   0  -4     3396.41     3560.79     62.83 o 
   6   0  -4      666.39      692.01     10.80 o 
   8   0  -4      225.10      228.83      4.67 o 
  10   0  -4      471.99      467.64     10.96 o 
  12   0  -4      381.37      367.15      9.61 o 
  14   0  -4       12.68       12.23      2.16 o 
  16   0  -4      102.67      107.04      7.11 o 
  18   0  -4       33.47       36.18      3.91 o 
  20   0  -4        0.46        1.50      3.17 o 
   1   1  -4    11017.18    11318.98    202.14 o 
   2   1  -4     2566.58     2679.59     38.20 o 
   3   1  -4     2234.63     2286.14     25.10 o 
   5   1  -4      246.50      232.96      3.46 o 
   6   1  -4      181.59      183.70      3.00 o 
   7   1  -4      840.33      843.83      9.48 o 
   8   1  -4       61.02       58.25      1.55 o 
   9   1  -4      182.93      193.54      4.35 o 
  10   1  -4      315.27      316.95      5.08 o 
  11   1  -4       51.61       55.59      1.84 o 
  12   1  -4       28.69       31.81      1.64 o 
  13   1  -4      435.71      431.87      6.26 o 
  14   1  -4       26.18       28.32      1.91 o 
  15   1  -4      169.49      170.88      5.72 o 
  16   1  -4        7.08        7.28      1.51 o 
  17   1  -4       26.41       27.21      2.35 o 
  18   1  -4        4.94        6.42      2.28 o 
  19   1  -4       21.15       20.85      2.65 o 
  20   1  -4       14.66       20.91      3.08 o 
  21   1  -4       15.47       22.37      6.70 o 
   0   2  -4      197.31      205.39      6.77 o 
   1   2  -4      246.04      255.42      6.93 o 
   2   2  -4      235.11      234.49      8.74 o 
   3   2  -4      731.63      816.99      9.87 o 
   4   2  -4      969.27      999.57     12.88 o 
   5   2  -4     1007.56     1006.35     13.09 o 
   6   2  -4      327.53      332.70      4.85 o 
   7   2  -4      190.21      196.41      3.48 o 
   8   2  -4        9.20        7.87      0.98 o 
   9   2  -4      308.78      302.26      4.93 o 
  10   2  -4      233.14      236.61      4.30 o 
  11   2  -4        4.45        6.02      1.00 o 
  12   2  -4       18.61       23.10      1.66 o 
  13   2  -4       51.04       55.93      2.47 o 
  14   2  -4       19.54       21.43      1.74 o 
  15   2  -4       20.62       21.17      1.79 o 
  16   2  -4       25.85       26.64      2.29 o 
  17   2  -4        0.64        1.52      1.83 o 
  18   2  -4       12.38       13.19      7.79 o 
  19   2  -4       11.64       17.21      3.25 o 
  20   2  -4        4.07        9.32      3.09 o 
   1   3  -4      465.57      460.84      9.92 o 
   2   3  -4      321.07      326.72     14.50 o 
   3   3  -4     1803.20     1794.61     34.74 o 
   4   3  -4      150.48      148.61      3.17 o 
   5   3  -4      218.22      218.25      3.79 o 
   6   3  -4       56.79       52.65      1.92 o 
   7   3  -4      242.57      259.64      4.46 o 
   8   3  -4       53.18       55.77      2.04 o 
   9   3  -4      113.74      115.72      2.94 o 
  10   3  -4       50.09       55.26      2.68 o 
  11   3  -4       33.94       38.12      2.38 o 
  12   3  -4        0.66        1.46      1.10 o 
  13   3  -4       41.18       42.33      2.65 o 
  14   3  -4       20.04       21.00      2.80 o 
  15   3  -4       13.93       12.61      2.12 o 
  16   3  -4        9.19        7.33      1.91 o 
  17   3  -4        2.65        6.11      1.92 o 
  18   3  -4        5.01        7.28      2.60 o 
  19   3  -4       30.80       31.50      5.56 o 
   0   4  -4     1527.44     1490.54     39.31 o 
   1   4  -4       13.76       12.32      1.86 o 
   2   4  -4      343.86      351.67      8.91 o 
   3   4  -4       16.51       17.91      1.56 o 
   4   4  -4      292.41      296.74      6.79 o 
   5   4  -4       51.80       55.08      2.73 o 
   6   4  -4      388.18      381.76      6.95 o 
   7   4  -4      175.95      169.69      4.23 o 
   8   4  -4       48.42       55.02      2.83 o 
   9   4  -4       49.90       52.25      2.82 o 
  10   4  -4       41.47       44.40      2.86 o 
  11   4  -4       24.68       28.39      2.27 o 
  12   4  -4        5.64        5.38      1.82 o 
  13   4  -4       15.30       16.76      2.38 o 
  14   4  -4        6.42        5.11      2.29 o 
  15   4  -4        7.84        7.15      2.09 o 
  16   4  -4        5.78        6.10      2.55 o 
  17   4  -4        3.87        2.80      2.53 o 
   1   5  -4       28.85       33.28      3.17 o 
   2   5  -4      153.31      151.57      5.88 o 
   3   5  -4      112.93      123.81      5.19 o 
   4   5  -4      263.43      269.99      8.10 o 
   5   5  -4       24.91       27.42      3.17 o 
   6   5  -4       88.73       90.22      3.97 o 
   7   5  -4       46.10       49.59      3.45 o 
   8   5  -4       69.98       77.49      6.49 o 
   9   5  -4       55.46       53.54      4.82 o 
  10   5  -4       71.58       76.93      5.81 o 
  11   5  -4        1.88        2.02      2.11 o 
  12   5  -4       27.55       23.70      5.35 o 
  13   5  -4        5.55        8.18      2.27 o 
  14   5  -4       12.97        8.83      2.74 o 
  15   5  -4        1.38       -2.50      3.04 o 
   0   6  -4       77.33       81.36      7.67 o 
   1   6  -4        4.40        2.23      1.81 o 
   2   6  -4       97.86       91.58      7.92 o 
   3   6  -4       13.20       17.55      2.84 o 
   4   6  -4       33.62       41.47      4.04 o 
   5   6  -4       18.84       26.35      3.33 o 
   6   6  -4        3.46        2.57      2.59 o 
   7   6  -4       27.27       26.50      4.95 o 
   8   6  -4       14.66        8.48      3.53 o 
   9   6  -4        6.60        4.12      2.86 o 
  10   6  -4        5.43        0.68      2.57 o 
   1   7  -4       40.11       41.33      5.76 o 
   2   7  -4        1.93        2.38      4.23 o 
   3   7  -4       13.80       15.79      4.41 o 
   2   0  -3     1705.99     1735.36     46.56 o 
   4   0  -3       14.02       15.36      0.98 o 
   6   0  -3      589.51      602.75      9.67 o 
   8   0  -3      852.75      803.69     19.31 o 
  10   0  -3      408.91      407.00     15.01 o 
  12   0  -3      280.44      271.65      7.90 o 
  14   0  -3       64.36       67.12      4.71 o 
  16   0  -3        4.38        1.51      2.21 o 
  18   0  -3       38.15       41.00      4.16 o 
  20   0  -3        4.74        2.02      3.16 o 
   1   1  -3     9609.80     9851.96    164.27 o 
   2   1  -3       23.14       21.14      1.51 o 
   3   1  -3     1703.03     1712.09     21.19 o 
   4   1  -3       14.58       13.68      1.18 o 
   5   1  -3      511.12      517.62      7.31 o 
   6   1  -3      629.83      641.08      7.96 o 
   7   1  -3      912.58      954.76     11.37 o 
   8   1  -3       36.87       36.61      1.39 o 
   9   1  -3      391.73      413.63      6.67 o 
  10   1  -3       36.77       39.45      1.74 o 
  11   1  -3      503.77      500.67      6.67 o 
  12   1  -3      197.67      186.38      3.49 o 
  13   1  -3       32.98       31.66      1.98 o 
  14   1  -3       28.75       30.75      1.97 o 
  15   1  -3       88.88       85.72      2.87 o 
  16   1  -3       15.04       18.87      1.77 o 
  17   1  -3       27.88       27.64      2.36 o 
  18   1  -3        6.60        8.59      1.95 o 
  19   1  -3        4.43        5.82      1.93 o 
  20   1  -3        1.92        2.91      2.83 o 
  21   1  -3        2.43        7.03      2.59 o 
   1   2  -3      903.83      908.17     13.89 o 
   2   2  -3      514.96      528.91      8.57 o 
   3   2  -3     2630.07     2709.81     33.96 o 
   4   2  -3      575.37      561.24      9.05 o 
   5   2  -3       96.36       94.21      2.23 o 
   6   2  -3      178.84      171.65      3.32 o 
   7   2  -3       59.89       54.68      1.80 o 
   8   2  -3      393.50      399.17      6.33 o 
   9   2  -3      116.89      113.85      4.03 o 
  10   2  -3      116.37      110.45      2.73 o 
  11   2  -3       90.87       93.32      2.59 o 
  12   2  -3       93.93       99.72      2.79 o 
  13   2  -3       35.58       31.88      1.94 o 
  14   2  -3      103.27      105.39      3.07 o 
  15   2  -3       16.02       18.02      1.68 o 
  16   2  -3        9.37       10.76      2.02 o 
  17   2  -3       42.12       45.49      4.43 o 
  18   2  -3       15.42       17.65      3.21 o 
  19   2  -3       35.41       34.64      4.43 o 
  20   2  -3        7.23        7.27     10.26 o 
   0   3  -3     1046.19     1087.20     28.70 o 
   1   3  -3      616.31      615.03     12.44 o 
   2   3  -3      117.30      124.90      4.07 o 
   3   3  -3      168.56      165.70      3.34 o 
   4   3  -3       37.08       40.24      1.65 o 
   5   3  -3      702.21      700.05     10.02 o 
   6   3  -3      321.44      344.75      5.22 o 
   7   3  -3      988.20      992.07     12.33 o 
   8   3  -3       12.09       14.96      1.41 o 
   9   3  -3      201.50      203.86      4.56 o 
  10   3  -3       40.75       41.05      2.37 o 
  11   3  -3      203.06      212.25      4.89 o 
  12   3  -3       20.16       22.23      1.94 o 
  13   3  -3       57.83       58.29      3.69 o 
  14   3  -3        1.01        1.80      1.52 o 
  15   3  -3       32.20       30.15      3.28 o 
  16   3  -3        0.42        1.61      1.46 o 
  17   3  -3       86.95       86.48      4.29 o 
  18   3  -3        5.05        6.47      4.39 o 
  19   3  -3        1.20        4.93      3.20 o 
   1   4  -3      304.40      311.46      7.94 o 
   2   4  -3      365.85      374.27      8.98 o 
   3   4  -3      103.52      110.14      8.14 o 
   4   4  -3      210.27      209.66      5.42 o 
   5   4  -3      133.65      129.52      4.20 o 
   6   4  -3       31.59       35.99      2.17 o 
   7   4  -3       26.95       30.33      2.08 o 
   8   4  -3      208.36      212.56      4.85 o 
   9   4  -3        0.72        1.58      1.18 o 
  10   4  -3       90.67       97.75      3.41 o 
  11   4  -3        1.22        0.47      1.42 o 
  12   4  -3       64.27       64.80      5.20 o 
  13   4  -3        7.88        5.42      1.87 o 
  14   4  -3       28.50       27.22      2.95 o 
  15   4  -3        1.52        3.41      1.88 o 
  16   4  -3        7.22        7.39      2.11 o 
  17   4  -3        5.25        2.24      2.52 o 
   0   5  -3      182.88      172.01      8.72 o 
   1   5  -3       82.85       83.31      4.32 o 
   2   5  -3      149.73      160.12      5.93 o 
   3   5  -3       25.62       27.86      2.93 o 
   4   5  -3      146.01      150.88     13.34 o 
   5   5  -3       68.94       72.40      4.86 o 
   6   5  -3      351.94      341.93      9.37 o 
   7   5  -3       44.43       46.74      3.32 o 
   8   5  -3       54.74       49.19     10.33 o 
   9   5  -3       13.16       13.51      3.51 o 
  10   5  -3        1.00        1.12      2.14 o 
  11   5  -3       15.91       20.26      5.00 o 
  12   5  -3       15.32       12.89      3.08 o 
  13   5  -3        1.74        3.46      2.30 o 
  14   5  -3        4.45       -0.18      2.34 o 
   1   6  -3       52.41       59.67      8.42 o 
   2   6  -3       11.16        7.30      4.77 o 
   3   6  -3       59.89       69.43      4.94 o 
   4   6  -3       49.49       49.02      4.31 o 
   5   6  -3        5.71        9.60      2.34 o 
   6   6  -3       23.75       21.79      4.70 o 
   7   6  -3        4.64        3.57      2.83 o 
   8   6  -3        6.21        4.86      2.73 o 
   9   6  -3        5.58        1.27      2.45 o 
  10   6  -3       16.77       10.72      4.63 o 
   0   7  -3       39.37       44.18      6.41 o 
   1   7  -3       16.23       13.61      5.56 o 
   2   7  -3       13.68        7.69      3.66 o 
   3   7  -3        0.65       -2.59      2.59 o 
   2   0  -2     5554.91     5514.98    146.23 o 
   4   0  -2     3307.40     3303.26     46.94 o 
   6   0  -2     3770.10     3940.18     56.26 o 
   8   0  -2      401.55      396.23      9.19 o 
  10   0  -2      633.11      629.12     13.86 o 
  12   0  -2      300.29      278.51     13.49 o 
  14   0  -2      117.57      109.67      4.98 o 
  16   0  -2       55.35       63.54      4.72 o 
  18   0  -2       37.51       35.21      3.85 o 
  20   0  -2        6.53        5.62      2.60 o 
   1   1  -2      709.42      736.26     33.64 o 
   2   1  -2      214.20      215.52      4.51 o 
   3   1  -2     9230.26     9457.12    134.04 o 
   4   1  -2       33.45       42.20      1.42 o 
   5   1  -2      379.00      401.13      5.95 o 
   6   1  -2      415.44      417.77      5.56 o 
   7   1  -2      794.62      813.95      9.95 o 
   8   1  -2      221.09      219.47      4.02 o 
   9   1  -2      884.07      883.66     12.21 o 
  10   1  -2      229.33      235.82      4.51 o 
  11   1  -2       51.66       56.17      1.97 o 
  12   1  -2       66.31       70.15      2.07 o 
  13   1  -2      135.98      136.86      3.65 o 
  14   1  -2        2.32        3.12      1.06 o 
  15   1  -2       57.67       60.84      2.52 o 
  16   1  -2        2.95        3.81      1.13 o 
  17   1  -2       20.07       20.26      2.15 o 
  18   1  -2        3.69        3.02      1.68 o 
  19   1  -2       25.92       26.49      2.92 o 
  20   1  -2       10.38       13.29      3.21 o 
  21   1  -2        1.22        3.13      4.70 o 
   0   2  -2     1351.18     1352.24     33.95 o 
   1   2  -2      391.37      394.72     15.02 o 
   2   2  -2      206.74      230.10      3.84 o 
   3   2  -2       48.69       49.29      1.49 o 
   4   2  -2      254.96      231.08      3.97 o 
   5   2  -2     1717.17     1821.04     23.20 o 
   6   2  -2      589.79      595.07     13.27 o 
   7   2  -2       58.97       57.15      1.83 o 
   8   2  -2       61.24       65.43      2.11 o 
   9   2  -2      469.64      472.25      6.74 o 
  10   2  -2       94.26      102.13      2.58 o 
  11   2  -2       78.72       80.47      2.67 o 
  12   2  -2      160.00      162.97      3.60 o 
  13   2  -2      137.39      135.87      3.37 o 
  14   2  -2       35.97       36.38      2.13 o 
  15   2  -2       23.89       26.18      3.11 o 
  16   2  -2       67.41       64.97      6.25 o 
  17   2  -2       14.81       16.92      3.23 o 
  18   2  -2        0.08       -1.72      1.72 o 
  19   2  -2        1.18        3.84      2.26 o 
  20   2  -2        5.87        5.24      2.38 o 
   1   3  -2     1651.71     1691.01     25.15 o 
   2   3  -2      129.78      145.10      3.75 o 
   3   3  -2      293.47      306.34      4.51 o 
   4   3  -2       66.03       68.20      1.99 o 
   5   3  -2      337.26      364.46      5.85 o 
   6   3  -2      191.20      201.43      3.57 o 
   7   3  -2       35.10       34.12      1.66 o 
   8   3  -2       19.65       21.98      2.48 o 
   9   3  -2       42.60       46.67      2.38 o 
  10   3  -2       38.99       35.51      2.18 o 
  11   3  -2       19.54       18.65      1.77 o 
  12   3  -2       20.99       22.25      1.92 o 
  13   3  -2      110.76      101.50      5.80 o 
  14   3  -2       11.87       11.83      3.11 o 
  15   3  -2       95.66       92.89      8.84 o 
  16   3  -2        5.44        7.61      2.32 o 
  17   3  -2       37.75       37.73      3.42 o 
  18   3  -2        8.12        8.09      4.78 o 
  19   3  -2        0.47        2.35      2.81 o 
   0   4  -2      240.19      256.84      9.93 o 
   1   4  -2       81.78       80.74      3.62 o 
   2   4  -2      156.20      158.27      6.63 o 
   3   4  -2       12.70       12.87      1.70 o 
   4   4  -2      533.30      553.59     10.83 o 
   5   4  -2      383.53      397.74      8.21 o 
   6   4  -2       69.49       70.56      3.20 o 
   7   4  -2       87.96       86.90      3.86 o 
   8   4  -2      119.87      122.93      3.57 o 
   9   4  -2        8.82       11.81      1.53 o 
  10   4  -2       56.18       52.04      3.44 o 
  11   4  -2       41.63       45.08      3.37 o 
  12   4  -2       30.61       30.64      2.89 o 
  13   4  -2        9.95        9.46      2.01 o 
  14   4  -2       21.22       21.06      2.61 o 
  15   4  -2        7.35        7.44      2.52 o 
  16   4  -2       30.14       27.97      3.10 o 
  17   4  -2        1.00       -1.65      3.20 o 
   1   5  -2       92.77       90.87      7.10 o 
   2   5  -2      152.19      154.88      9.62 o 
   3   5  -2       81.62       79.86      6.13 o 
   4   5  -2       38.36       35.52      2.84 o 
   5   5  -2       16.64       21.09      2.35 o 
   6   5  -2       20.86       18.49      2.30 o 
   7   5  -2       68.18       76.06      3.77 o 
   8   5  -2      108.71      106.76     10.70 o 
   9   5  -2       32.23       32.32      5.20 o 
  10   5  -2       59.19       65.80      5.39 o 
  11   5  -2        1.39        3.58      2.40 o 
  12   5  -2        9.87        9.63      2.75 o 
  13   5  -2       16.45       12.06      3.13 o 
  14   5  -2       22.92       19.06      3.53 o 
  15   5  -2        4.85        4.73      3.60 o 
   0   6  -2      181.77      196.96     10.24 o 
   1   6  -2       12.11       15.15      2.67 o 
   2   6  -2       30.13       27.58      3.23 o 
   3   6  -2        0.77        1.61      1.75 o 
   4   6  -2        9.92        7.70      2.21 o 
   5   6  -2      151.97      135.51      9.08 o 
   6   6  -2      116.46      116.50      8.58 o 
   7   6  -2       18.03       18.91      3.81 o 
   8   6  -2       51.15       38.48      6.18 o 
   9   6  -2        5.37        5.21      2.75 o 
  10   6  -2       20.58       22.32      3.97 o 
  11   6  -2        7.23        7.46      3.51 o 
   1   7  -2        7.23       10.03      3.85 o 
   2   7  -2        7.66        1.17      3.05 o 
   3   7  -2       60.52       70.63      7.95 o 
   2   0  -1    11230.19    11266.08    300.97 o 
   4   0  -1      797.56      789.83     14.75 o 
   6   0  -1      753.82      826.35     16.21 o 
   8   0  -1     3676.68     3711.73     67.62 o 
  10   0  -1       66.79       69.29      3.33 o 
  12   0  -1      229.56      216.32      6.80 o 
  14   0  -1      162.41      163.02      6.08 o 
  16   0  -1       93.76       87.21      4.92 o 
  18   0  -1       54.05       56.34      4.76 o 
  20   0  -1        4.86        5.81      2.24 o 
   0   1  -1     3101.83     3279.18     58.60 o 
   1   1  -1     2743.73     2848.21     40.73 o 
   2   1  -1     7671.08     8000.35    140.51 o 
   3   1  -1     2527.09     2752.80     45.58 o 
   4   1  -1      188.39      207.33      4.52 o 
   5   1  -1     1873.97     1868.42     20.78 o 
   6   1  -1      725.41      815.42     11.53 o 
   7   1  -1      133.75      147.94      2.96 o 
   8   1  -1       23.66       24.78      1.36 o 
   9   1  -1       71.90       77.10      2.23 o 
  10   1  -1      158.42      155.46      6.36 o 
  11   1  -1      566.08      551.61      7.75 o 
  12   1  -1      110.65      109.89      3.17 o 
  13   1  -1       18.92       21.05      1.61 o 
  14   1  -1        7.14        6.86      1.16 o 
  15   1  -1        7.51        8.83      1.75 o 
  16   1  -1        1.38       -0.40      1.06 o 
  17   1  -1       35.56       40.49      2.85 o 
  18   1  -1       54.65       55.31      3.37 o 
  19   1  -1        2.41        1.52      1.63 o 
  20   1  -1        8.83       10.90      2.88 o 
  21   1  -1       15.73       12.71      4.27 o 
   1   2  -1     1143.14     1126.28     16.93 o 
   2   2  -1     2427.82     2514.01     30.92 o 
   3   2  -1     1689.57     1784.11     22.54 o 
   4   2  -1     1044.99     1089.87     13.98 o 
   5   2  -1      594.59      578.52      9.24 o 
   6   2  -1      232.94      240.92      6.00 o 
   7   2  -1      646.19      645.60      9.01 o 
   8   2  -1      504.30      491.91      7.28 o 
   9   2  -1      105.66       93.00      4.53 o 
  10   2  -1      174.14      162.97      3.33 o 
  11   2  -1       76.50       75.10      2.28 o 
  12   2  -1      116.53      118.88      3.54 o 
  13   2  -1       34.79       33.47      1.94 o 
  14   2  -1      144.61      149.60      5.95 o 
  15   2  -1       53.81       51.27      4.49 o 
  16   2  -1        7.19        5.99      3.77 o 
  17   2  -1       23.31       20.94      3.34 o 
  18   2  -1       23.78       24.41      3.64 o 
  19   2  -1       29.71       33.13      7.54 o 
  20   2  -1       13.60       22.83      3.61 o 
   0   3  -1      639.94      700.11     19.09 o 
   1   3  -1      161.23      158.71      4.49 o 
   2   3  -1      451.00      460.82      8.30 o 
   3   3  -1      163.03      166.50      4.06 o 
   4   3  -1      110.46      107.47      2.68 o 
   5   3  -1      194.80      211.63      4.30 o 
   6   3  -1       58.99       62.11      4.40 o 
   7   3  -1      765.09      788.27     11.51 o 
   8   3  -1      104.04      100.14      2.93 o 
   9   3  -1      127.28      132.99      3.52 o 
  10   3  -1       46.25       50.08      2.46 o 
  11   3  -1       63.56       65.51      2.70 o 
  12   3  -1       41.27       42.77      3.15 o 
  13   3  -1       71.30       68.85      3.56 o 
  14   3  -1        7.01        5.39      1.71 o 
  15   3  -1       73.79       79.79      5.63 o 
  16   3  -1        7.08        8.02      1.94 o 
  17   3  -1       24.78       28.71      3.97 o 
  18   3  -1       16.02       19.94      4.26 o 
  19   3  -1        3.04        5.02      3.17 o 
   1   4  -1       26.47       24.08      2.29 o 
   2   4  -1       89.02       88.42      3.23 o 
   3   4  -1      124.73      132.29      3.99 o 
   4   4  -1      276.91      282.38      8.93 o 
   5   4  -1       70.07       75.98      3.22 o 
   6   4  -1      107.65      105.15      3.84 o 
   7   4  -1       17.13       17.92      2.00 o 
   8   4  -1       49.63       52.88      2.85 o 
   9   4  -1        5.78        8.09      1.76 o 
  10   4  -1      104.95      107.78      4.29 o 
  11   4  -1        4.30        6.88      1.72 o 
  12   4  -1      102.10       97.97      5.64 o 
  13   4  -1       17.13       16.54      2.35 o 
  14   4  -1       44.47       46.61      3.62 o 
  15   4  -1        3.03        2.43      1.73 o 
  16   4  -1        9.78        6.65      2.57 o 
  17   4  -1        4.00        1.74      2.17 o 
   0   5  -1      319.09      323.46     12.45 o 
   1   5  -1       24.69       25.23      2.77 o 
   2   5  -1       90.19       99.22      4.44 o 
   3   5  -1       25.98       28.20      4.39 o 
   4   5  -1       24.09       22.07      2.37 o 
   5   5  -1       61.93       60.73      3.54 o 
   6   5  -1       45.56       46.84      4.13 o 
   7   5  -1        8.28        9.42      2.67 o 
   8   5  -1       14.12       14.07      2.88 o 
   9   5  -1       15.86       18.04      3.11 o 
  10   5  -1        3.57        3.27      2.38 o 
  11   5  -1       13.84       13.24      4.11 o 
  12   5  -1        1.22        0.88      1.96 o 
  13   5  -1        1.36        0.62      2.09 o 
  14   5  -1        0.74        5.58      2.68 o 
  15   5  -1        3.35        6.38      3.60 o 
   1   6  -1       27.64       28.52      7.83 o 
   2   6  -1       60.27       60.77      4.64 o 
   3   6  -1      112.26      107.93      5.34 o 
   4   6  -1        5.26        2.71      2.64 o 
   5   6  -1       31.27       48.66      6.24 o 
   6   6  -1        0.97       -0.52      2.56 o 
   7   6  -1        9.73        2.11      5.33 o 
   8   6  -1       57.55       56.82      8.21 o 
   9   6  -1       14.25       11.29      3.37 o 
  10   6  -1       19.39       21.86      4.97 o 
  11   6  -1        3.61        2.73      3.35 o 
   1   7  -1        7.81        5.96      3.32 o 
   2   7  -1       11.35        5.30      3.40 o 
   3   7  -1        2.45        3.29      3.44 o 
   4   7  -1        5.07        8.03      3.89 o 
   6   0   0     2314.31     2292.21     55.71 o 
   8   0   0      571.82      603.56     17.12 o 
  10   0   0      648.92      690.53     14.94 o 
  12   0   0      219.75      221.03      6.85 o 
  14   0   0        9.68       11.87      2.25 o 
  16   0   0      177.48      168.07      6.75 o 
  18   0   0        2.83        1.51      2.92 o 
  20   0   0        0.19        4.86      2.88 o 
   1   1   0      165.56      204.80      3.48 o 
   2   1   0     5427.40     5563.90    198.45 o 
   3   1   0     9529.28     9639.71    275.46 o 
   4   1   0       12.95       15.24      1.78 o 
   5   1   0      537.12      572.18      8.87 o 
   6   1   0     1127.61     1139.04     36.53 o 
   7   1   0      265.80      276.43      4.54 o 
   8   1   0      207.55      208.79      4.20 o 
   9   1   0      909.39      882.00     28.70 o 
  10   1   0      531.21      512.58      7.13 o 
  11   1   0        8.58       11.60      1.16 o 
  12   1   0       22.68       20.73      1.63 o 
  13   1   0       31.31       34.71      2.11 o 
  14   1   0       96.17       94.46      2.95 o 
  15   1   0        0.06       -0.86      0.86 o 
  16   1   0        0.01        1.57      1.19 o 
  17   1   0        0.00        0.07      1.18 o 
  18   1   0       10.13       10.06      1.80 o 
  19   1   0       64.71       63.88      3.72 o 
  20   1   0        0.77        2.65      4.06 o 
  21   1   0        1.03       -0.34      3.01 o 
   0   2   0     3546.79     3482.41     82.84 o 
   1   2   0       51.72       49.47      1.90 o 
   2   2   0      897.35      947.16     13.23 o 
   3   2   0       37.73       32.84      1.25 o 
   4   2   0      593.74      634.68      8.84 o 
   5   2   0     1818.27     1905.65     23.99 o 
   6   2   0      493.25      522.46      7.77 o 
   7   2   0       61.18       56.24      2.71 o 
   8   2   0        0.02        0.72      0.84 o 
   9   2   0      603.28      624.93      9.05 o 
  10   2   0      308.91      316.92      5.10 o 
  11   2   0        0.43        1.65      0.78 o 
  12   2   0       45.51       63.74      2.31 o 
  13   2   0       74.39       76.16      2.90 o 
  14   2   0       34.36       40.79      3.05 o 
  15   2   0       16.08       20.47      3.19 o 
  16   2   0       32.59       31.67      3.81 o 
  17   2   0        1.75        4.28      2.27 o 
  18   2   0       19.62       16.05      3.12 o 
  19   2   0        1.47        5.32      2.49 o 
  20   2   0       19.06       17.82      3.28 o 
   1   3   0        4.77        3.67      0.86 o 
   2   3   0      281.24      310.60      6.09 o 
   3   3   0       71.72       78.38      3.16 o 
   4   3   0        0.02       -0.17      0.52 o 
   5   3   0      449.99      459.35      7.22 o 
   6   3   0      233.86      260.87      4.90 o 
   7   3   0      527.84      553.82      8.67 o 
   8   3   0        0.16        0.76      0.95 o 
   9   3   0       14.56       17.06      1.60 o 
  10   3   0      164.00      166.62      4.06 o 
  11   3   0       17.76       22.74      2.28 o 
  12   3   0        0.49        2.13      1.93 o 
  13   3   0       30.20       27.93      2.68 o 
  14   3   0        0.97        0.73      1.41 o 
  15   3   0       26.49       25.59      2.78 o 
  16   3   0        3.13        9.57      2.08 o 
  17   3   0        2.43        5.90      2.35 o 
  18   3   0        1.74        1.50      6.42 o 
  19   3   0        2.54       -1.32      2.66 o 
   0   4   0      465.25      456.00     14.61 o 
   1   4   0      116.66      124.76      7.68 o 
   2   4   0      194.54      195.75      4.93 o 
   3   4   0        1.38        0.56      1.00 o 
   4   4   0      266.08      263.18      6.04 o 
   5   4   0       74.36       79.19      3.22 o 
   6   4   0      180.25      176.12      4.86 o 
   7   4   0       20.50       23.95      2.14 o 
   8   4   0        3.78        3.50      1.99 o 
   9   4   0        7.30        9.21      2.23 o 
  10   4   0       22.74       21.84      3.74 o 
  11   4   0       55.70       53.75      3.54 o 
  12   4   0       21.50       30.87      2.93 o 
  13   4   0        1.31        2.00      1.93 o 
  14   4   0        4.61        3.73      1.77 o 
  15   4   0        0.32       -0.86      1.49 o 
  16   4   0        6.63       12.37      2.67 o 
  17   4   0       21.94       20.86      3.46 o 
   1   5   0       12.24       10.01      1.95 o 
   2   5   0      211.13      207.02      6.69 o 
   3   5   0       34.42       37.86      3.25 o 
   4   5   0       17.02       16.67      2.09 o 
   5   5   0        0.21        0.63      1.23 o 
   6   5   0       62.39       64.18      4.86 o 
   7   5   0       33.55       38.34      3.97 o 
   8   5   0      161.15      163.54      6.90 o 
   9   5   0        9.60       12.27      2.88 o 
  10   5   0        5.93        6.67      4.80 o 
  11   5   0        0.74        1.74      2.40 o 
  12   5   0        2.86        5.27      2.43 o 
  13   5   0       17.35       16.61      3.34 o 
  14   5   0       16.54       16.43      4.26 o 
  15   5   0        4.28        4.93      3.56 o 
   0   6   0      242.94      259.08     11.85 o 
   1   6   0       17.99       17.91      2.75 o 
   2   6   0        7.13        5.03      2.73 o 
   3   6   0        0.66        0.63      2.33 o 
   4   6   0       21.96       21.96      4.49 o 
   5   6   0       21.99       19.30      4.36 o 
   6   6   0        0.09        1.27      2.67 o 
   7   6   0       44.87       39.76      5.57 o 
   8   6   0        1.45        0.99      4.09 o 
   9   6   0        2.74       -0.27      2.52 o 
  10   6   0       24.77       19.63      3.75 o 
  11   6   0       21.52       21.88      5.05 o 
   1   7   0        5.75        6.91      3.60 o 
   2   7   0        0.69        3.68      3.28 o 
   3   7   0       80.70       82.99      8.65 o 
   4   7   0        9.86        2.31      3.22 o 
   6   0   1      764.33      839.53     21.60 o 
   8   0   1     3715.04     3794.12     90.24 o 
  10   0   1       62.63       60.55      4.07 o 
  12   0   1      227.06      217.58      6.84 o 
  14   0   1      154.32      153.48      9.31 o 
  16   0   1       93.49       84.77      5.16 o 
  18   0   1       53.70       53.90      4.69 o 
  20   0   1        4.85        5.87      2.45 o 
   0   1   1     3079.50     3362.95     58.48 o 
   1   1   1     2782.49     2906.19     40.65 o 
   2   1   1     7673.59     7847.59    111.70 o 
   3   1   1     2518.42     2680.83     38.63 o 
   4   1   1      182.22      195.51      5.01 o 
   5   1   1     1858.77     1848.67     31.88 o 
   6   1   1      731.21      829.17     12.21 o 
   7   1   1      130.04      150.59      2.62 o 
   8   1   1       24.10       23.12      1.28 o 
   9   1   1       72.22       71.62      2.42 o 
  10   1   1      159.61      164.10      5.30 o 
  11   1   1      575.27      555.04     13.51 o 
  12   1   1      109.77      111.93      3.11 o 
  13   1   1       18.75       20.99      1.70 o 
  14   1   1        7.86        8.76      1.93 o 
  15   1   1        8.26        8.20      1.47 o 
  16   1   1        1.55        3.79      1.29 o 
  17   1   1       33.99       34.88      2.67 o 
  18   1   1       55.61       52.11      3.31 o 
  19   1   1        2.41        3.00      1.76 o 
  20   1   1        9.16       11.70      9.06 o 
  21   1   1       15.54       17.78      4.51 o 
   1   2   1     1121.81     1123.49     19.87 o 
   2   2   1     2417.90     2479.80     53.39 o 
   3   2   1     1695.48     1787.27     22.49 o 
   4   2   1     1027.66     1059.07     14.08 o 
   5   2   1      596.73      602.86      8.43 o 
   6   2   1      223.77      248.88      4.12 o 
   7   2   1      645.34      648.31     10.87 o 
   8   2   1      506.39      482.77     10.67 o 
   9   2   1      106.72      105.55      2.44 o 
  10   2   1      176.32      168.51      3.31 o 
  11   2   1       77.10       78.90      2.28 o 
  12   2   1      116.10      121.69      4.23 o 
  13   2   1       35.14       32.33      2.75 o 
  14   2   1      142.83      154.83      6.46 o 
  15   2   1       54.57       56.35      4.65 o 
  16   2   1        7.37       10.85      2.54 o 
  17   2   1       22.37       17.24      3.10 o 
  18   2   1       24.88       21.61      5.69 o 
  19   2   1       29.44       27.27      3.86 o 
  20   2   1       12.92        8.48      4.02 o 
   0   3   1      634.90      670.81     18.88 o 
   1   3   1      165.42      156.29      3.84 o 
   2   3   1      445.31      462.87      8.21 o 
   3   3   1      160.87      165.18      3.95 o 
   4   3   1      104.10      102.53      3.27 o 
   5   3   1      196.45      220.57      7.35 o 
   6   3   1       58.10       69.55      3.60 o 
   7   3   1      761.17      780.23     11.42 o 
   8   3   1      102.17       94.62      2.82 o 
   9   3   1      126.04      131.28      3.45 o 
  10   3   1       47.07       44.52      2.94 o 
  11   3   1       64.49       66.81      3.24 o 
  12   3   1       41.66       44.38      3.18 o 
  13   3   1       71.24       71.36      3.93 o 
  14   3   1        7.26        9.81      1.91 o 
  15   3   1       74.41       78.70      4.18 o 
  16   3   1        7.11       10.26      2.61 o 
  17   3   1       25.90       27.90      3.89 o 
  18   3   1       16.36       23.23      3.63 o 
  19   3   1        3.19        4.63      3.40 o 
   1   4   1       25.29       27.01      2.89 o 
   2   4   1       88.92       89.53      3.22 o 
   3   4   1      120.29      126.03      4.03 o 
   4   4   1      273.04      288.89      6.39 o 
   5   4   1       70.06       80.76      3.23 o 
   6   4   1      107.18      107.35      3.66 o 
   7   4   1       17.81       18.53      1.93 o 
   8   4   1       49.04       49.92      4.08 o 
   9   4   1        5.83        7.81      2.12 o 
  10   4   1      103.18      104.95      5.24 o 
  11   4   1        4.37        5.05      1.66 o 
  12   4   1      102.97      101.13      7.81 o 
  13   4   1       17.06       16.02      2.55 o 
  14   4   1       45.32       46.85      3.71 o 
  15   4   1        3.06        2.22      2.48 o 
  16   4   1        9.78        7.88      2.16 o 
  17   4   1        4.02        2.40      3.06 o 
   0   5   1      321.83      313.04     12.27 o 
   1   5   1       23.46       27.82      2.84 o 
   2   5   1       87.56       86.81      4.21 o 
   3   5   1       25.41       33.48      3.92 o 
   4   5   1       23.74       23.67      2.34 o 
   5   5   1       64.74       61.98      4.72 o 
   6   5   1       45.21       51.32      4.38 o 
   7   5   1        7.52       10.41      4.19 o 
   8   5   1       14.49       19.75      3.20 o 
   9   5   1       16.17       19.78      3.26 o 
  10   5   1        3.40        3.98      3.56 o 
  11   5   1       14.04       16.10      3.18 o 
  12   5   1        1.13        1.34      2.13 o 
  13   5   1        1.33        1.93      2.27 o 
  14   5   1        0.84        1.80      2.34 o 
   1   6   1       26.22       27.59      3.94 o 
   2   6   1       59.89       63.19      6.80 o 
   3   6   1      111.92      102.65      7.44 o 
   4   6   1        5.08        0.29      2.84 o 
   5   6   1       32.10       39.48      5.63 o 
   6   6   1        0.92       -2.57      5.66 o 
   7   6   1        9.92        4.05      3.07 o 
   8   6   1       58.76       49.15      4.93 o 
   9   6   1       14.06        9.92      3.09 o 
  10   6   1       19.48       21.28      3.85 o 
  11   6   1        3.62        3.34      2.70 o 
   2   7   1       11.25        8.11      3.62 o 
   3   7   1        2.35       -0.14      3.00 o 
   4   7   1        5.05       -2.93      2.93 o 
   6   0   2     3771.95     3967.77     94.15 o 
   8   0   2      403.10      414.06     12.25 o 
  10   0   2      629.61      630.08     18.38 o 
  12   0   2      298.35      289.51      8.17 o 
  14   0   2      116.12      102.39      7.53 o 
  16   0   2       54.79       52.11      4.31 o 
  18   0   2       36.97       35.22      4.83 o 
  20   0   2        6.38        4.81      2.30 o 
   1   1   2      684.74      737.57     13.61 o 
   2   1   2      210.15      211.84      4.75 o 
   3   1   2     9324.03     9521.52    134.65 o 
   4   1   2       31.91       32.57      4.31 o 
   5   1   2      383.30      414.12      8.36 o 
   6   1   2      424.60      425.25      5.48 o 
   7   1   2      807.04      820.38     12.44 o 
   8   1   2      218.81      217.45      3.50 o 
   9   1   2      884.70      858.94     13.67 o 
  10   1   2      231.56      229.59      8.65 o 
  11   1   2       50.80       55.00      2.70 o 
  12   1   2       66.50       68.00      2.97 o 
  13   1   2      137.79      138.84      4.02 o 
  14   1   2        2.23        0.77      1.27 o 
  15   1   2       55.97       51.80      3.35 o 
  16   1   2        3.11        3.66      1.55 o 
  17   1   2       20.88       23.21      2.21 o 
  18   1   2        3.76        3.38      1.72 o 
  19   1   2       24.97       29.74      3.19 o 
  20   1   2       10.19        9.71      2.24 o 
  21   1   2        1.31        4.63      3.39 o 
   0   2   2     1327.10     1372.58     25.12 o 
   1   2   2      385.53      403.61      6.67 o 
   2   2   2      215.66      246.64      5.56 o 
   3   2   2       50.25       50.41      2.37 o 
   4   2   2      244.95      222.01      3.80 o 
   5   2   2     1701.97     1810.47     23.07 o 
   6   2   2      579.22      578.61      9.58 o 
   7   2   2       55.78       54.25      1.69 o 
   8   2   2       61.70       64.26      1.94 o 
   9   2   2      468.85      470.06      7.39 o 
  10   2   2       95.24      101.11      2.61 o 
  11   2   2       78.76       80.11      3.30 o 
  12   2   2      158.49      159.75      4.91 o 
  13   2   2      138.24      138.99      4.67 o 
  14   2   2       35.32       34.27      4.88 o 
  15   2   2       23.45       20.54      3.27 o 
  16   2   2       67.35       79.53     10.99 o 
  17   2   2       15.14       15.60      3.06 o 
  18   2   2        0.03        1.42      2.04 o 
  19   2   2        1.25        1.66      3.53 o 
  20   2   2        6.10        5.97      3.62 o 
   1   3   2     1632.53     1627.03     24.85 o 
   2   3   2      129.73      142.98      4.30 o 
   3   3   2      284.16      299.37      5.94 o 
   4   3   2       63.90       66.55      2.36 o 
   5   3   2      337.95      354.38      6.93 o 
   6   3   2      193.34      195.04      4.61 o 
   7   3   2       34.26       35.39      2.22 o 
   8   3   2       20.14       21.92      1.60 o 
   9   3   2       43.18       46.48      2.90 o 
  10   3   2       38.98       41.89      2.90 o 
  11   3   2       19.54       22.28      2.32 o 
  12   3   2       20.62       21.93      2.33 o 
  13   3   2      112.64      112.13      4.45 o 
  14   3   2       12.41       13.76      2.11 o 
  15   3   2       96.42       88.21     10.78 o 
  16   3   2        5.33       10.53      2.61 o 
  17   3   2       37.56       38.54      5.29 o 
  18   3   2        7.93       12.24      3.07 o 
  19   3   2        0.41        0.65      3.27 o 
   0   4   2      238.71      260.98      9.74 o 
   1   4   2       81.42       84.87      3.17 o 
   2   4   2      144.74      142.48      4.75 o 
   3   4   2       13.09       15.69      1.72 o 
   4   4   2      521.08      521.97      9.90 o 
   5   4   2      381.05      390.26      7.94 o 
   6   4   2       65.39       69.86      2.96 o 
   7   4   2       87.28       97.24      4.78 o 
   8   4   2      118.88      117.61      7.21 o 
   9   4   2        8.66        9.47      4.12 o 
  10   4   2       56.34       61.97      4.71 o 
  11   4   2       41.84       46.50      4.30 o 
  12   4   2       30.98       36.24      3.89 o 
  13   4   2       10.21       13.55      2.79 o 
  14   4   2       21.13       20.33      6.95 o 
  15   4   2        7.35       10.03      2.67 o 
  16   4   2       30.50       28.70      4.18 o 
   1   5   2       91.38       88.52      4.95 o 
   2   5   2      150.64      150.32      5.51 o 
   3   5   2       81.11       79.57      3.46 o 
   4   5   2       40.62       43.95      4.10 o 
   5   5   2       16.45       24.10      3.21 o 
   6   5   2       22.89       20.79      3.09 o 
   7   5   2       67.87       73.95     11.11 o 
   8   5   2      109.53      109.43      5.70 o 
   9   5   2       32.23       34.55      6.74 o 
  10   5   2       58.64       68.20      5.38 o 
  11   5   2        1.42        3.15      2.37 o 
  12   5   2        9.78        5.29      2.43 o 
  13   5   2       16.63       12.68      4.23 o 
  14   5   2       22.83       21.54      3.59 o 
   0   6   2      180.29      201.45     10.15 o 
   1   6   2       12.59       19.10      3.93 o 
   2   6   2       30.65       28.22      4.72 o 
   3   6   2        0.81       -0.98      2.17 o 
   4   6   2        9.63        9.91      3.50 o 
   5   6   2      150.90      148.44      9.11 o 
   6   6   2      115.91      120.33      8.43 o 
   7   6   2       17.12       17.99      4.37 o 
   8   6   2       50.90       48.38      4.99 o 
   9   6   2        5.28        5.85      2.75 o 
  10   6   2       20.56       18.21      3.67 o 
  11   6   2        7.52        6.09      2.84 o 
   3   7   2       61.10       64.45      7.60 o 
   6   0   3      615.50      619.57     16.24 o 
   8   0   3      852.64      818.88     21.74 o 
  10   0   3      408.59      395.00     12.71 o 
  12   0   3      278.02      269.20     10.24 o 
  14   0   3       58.55       55.94      3.87 o 
  16   0   3        4.03        5.15      3.08 o 
  18   0   3       39.26       42.26      4.26 o 
  20   0   3        4.84        5.13      4.35 o 
   0   1   3    10276.28    10690.79    189.04 o 
   1   1   3     9738.99     9760.24    173.42 o 
   2   1   3       22.65       21.78      1.87 o 
   3   1   3     1715.58     1677.09     50.07 o 
   4   1   3       10.84       10.84      1.49 o 
   5   1   3      514.74      512.96     10.16 o 
   6   1   3      629.00      640.34      7.80 o 
   7   1   3      901.07      931.61     12.66 o 
   8   1   3       35.55       34.30      1.41 o 
   9   1   3      401.06      415.97      9.04 o 
  10   1   3       36.67       45.50      2.72 o 
  11   1   3      500.68      495.95      9.48 o 
  12   1   3      198.01      186.31      4.96 o 
  13   1   3       31.73       30.69      2.42 o 
  14   1   3       29.15       29.06      2.47 o 
  15   1   3       90.00       86.49      3.70 o 
  16   1   3       14.91       13.91      2.11 o 
  17   1   3       27.59       30.17      2.52 o 
  18   1   3        6.11        5.81      1.90 o 
  19   1   3        4.43        5.77      2.23 o 
  20   1   3        1.80        4.38      1.98 o 
  21   1   3        2.67        1.37      2.06 o 
   1   2   3      872.77      884.66     13.56 o 
   2   2   3      497.32      517.01      9.92 o 
   3   2   3     2631.80     2766.58     39.39 o 
   4   2   3      583.16      554.19      9.09 o 
   5   2   3       87.00       86.50      2.17 o 
   6   2   3      181.10      174.36      3.35 o 
   7   2   3       59.88       55.40      1.62 o 
   8   2   3      394.53      394.40      8.92 o 
   9   2   3      120.10      122.10      3.00 o 
  10   2   3      116.01      103.94      3.64 o 
  11   2   3       91.52       87.59      3.50 o 
  12   2   3       92.45       87.10      3.59 o 
  13   2   3       34.30       33.65      3.46 o 
  14   2   3      102.49      105.94      7.92 o 
  15   2   3       15.69       15.85      2.93 o 
  16   2   3        9.32       10.41      2.61 o 
  17   2   3       42.66       41.59      4.40 o 
  18   2   3       14.86       13.97      3.04 o 
  19   2   3       35.83       33.15      4.17 o 
  20   2   3        7.51        1.56      3.26 o 
   0   3   3     1056.62     1094.84     21.00 o 
   1   3   3      606.70      615.43     10.23 o 
   2   3   3      117.79      129.94      3.31 o 
   3   3   3      166.28      168.44      3.94 o 
   4   3   3       35.31       36.27      1.92 o 
   5   3   3      708.75      701.21     12.42 o 
   6   3   3      317.34      331.60      6.67 o 
   7   3   3      980.56      973.43     15.98 o 
   8   3   3       11.83       14.65      1.73 o 
   9   3   3      200.84      206.95      5.49 o 
  10   3   3       41.16       37.68      2.73 o 
  11   3   3      201.69      210.91      8.18 o 
  12   3   3       21.01       19.29      2.29 o 
  13   3   3       57.99       54.06      3.58 o 
  14   3   3        0.99        1.75      1.47 o 
  15   3   3       32.84       33.61      4.07 o 
  16   3   3        0.44       -0.87      3.13 o 
  17   3   3       87.12       82.15      7.07 o 
  18   3   3        4.94        5.53      3.10 o 
  19   3   3        1.18        2.26      3.22 o 
   1   4   3      300.17      299.54      6.39 o 
   2   4   3      358.64      355.78     20.21 o 
   3   4   3      104.09      103.82      3.42 o 
   4   4   3      204.96      199.01      5.01 o 
   5   4   3      133.49      134.16      4.01 o 
   6   4   3       31.40       37.06      3.39 o 
   7   4   3       26.43       28.91      4.45 o 
   8   4   3      207.15      207.59     12.05 o 
   9   4   3        1.02        2.04      1.72 o 
  10   4   3       89.75       89.26      7.62 o 
  11   4   3        1.25        0.18      1.65 o 
  12   4   3       63.67       68.00      5.24 o 
  13   4   3        7.61        2.83      2.91 o 
  14   4   3       28.91       29.19      8.87 o 
  15   4   3        1.30        2.91      2.23 o 
  16   4   3        7.17        9.79      2.80 o 
   0   5   3      182.71      187.62      8.69 o 
   1   5   3       80.82       83.23      4.03 o 
   2   5   3      143.63      156.88     13.03 o 
   3   5   3       26.27       23.30      2.95 o 
   4   5   3      142.43      140.94      6.00 o 
   5   5   3       67.05       75.83      4.61 o 
   6   5   3      351.56      347.05     10.30 o 
   7   5   3       44.24       41.70      4.03 o 
   8   5   3       53.93       58.55      4.77 o 
   9   5   3       12.71       12.88      2.73 o 
  10   5   3        0.94        2.16      3.57 o 
  11   5   3       15.72       13.72      2.98 o 
  12   5   3       14.48       15.64      3.14 o 
  13   5   3        1.80       -1.74      1.97 o 
  14   5   3        4.59        3.71      2.68 o 
   1   6   3       51.99       59.98      6.31 o 
   2   6   3       11.87       14.99      3.81 o 
   3   6   3       60.11       61.69      6.77 o 
   4   6   3       49.22       48.03      6.10 o 
   5   6   3        5.09       11.24      3.58 o 
   6   6   3       24.68       27.80      5.10 o 
   7   6   3        4.83        3.71      3.26 o 
   8   6   3        6.18        6.48      3.35 o 
   9   6   3        5.80        6.23      2.90 o 
  10   6   3       16.75       15.84      3.53 o 
  11   6   3        1.40       -1.21      2.47 o 
   6   0   4      637.00      675.00     18.10 o 
   8   0   4      219.15      229.87      7.91 o 
  10   0   4      485.42      471.50     14.31 o 
  12   0   4      378.39      339.39     12.25 o 
  14   0   4       11.71        8.13      2.03 o 
  16   0   4      101.16       94.61      5.03 o 
  18   0   4       34.76       38.87      4.11 o 
  20   0   4        0.63        4.44      2.23 o 
   1   1   4    11159.87    11407.17    302.85 o 
   2   1   4     2548.72     2657.00     47.64 o 
   3   1   4     2181.73     2279.88     41.15 o 
   4   1   4      350.39      200.09      7.51 o 
   5   1   4      243.58      233.21      4.62 o 
   6   1   4      182.39      179.31      3.05 o 
   7   1   4      854.82      837.29     11.41 o 
   8   1   4       63.25       58.38      1.69 o 
   9   1   4      185.39      188.35      5.11 o 
  10   1   4      313.85      313.36      7.54 o 
  11   1   4       51.50       56.01      2.62 o 
  12   1   4       30.45       29.18      2.24 o 
  13   1   4      430.81      435.38     12.49 o 
  14   1   4       24.74       28.03      2.39 o 
  15   1   4      169.16      164.13      5.17 o 
  16   1   4        7.31        7.07      1.72 o 
  17   1   4       26.20       24.24      2.80 o 
  18   1   4        5.00        4.02      1.77 o 
  19   1   4       22.07       20.15      2.78 o 
  20   1   4       14.81       15.34      4.12 o 
  21   1   4       15.42       17.39      3.30 o 
   0   2   4      180.27      187.86      4.50 o 
   1   2   4      249.53      251.63      3.94 o 
   2   2   4      237.60      244.18      5.15 o 
   3   2   4      746.27      833.01     12.68 o 
   4   2   4      962.29      987.49     15.78 o 
   5   2   4     1007.83      999.44     15.42 o 
   6   2   4      331.90      324.04      5.26 o 
   7   2   4      193.25      198.14      5.42 o 
   8   2   4        9.13       12.47      1.44 o 
   9   2   4      313.03      300.47      6.62 o 
  10   2   4      232.22      226.82      5.72 o 
  11   2   4        4.28        7.25      1.48 o 
  12   2   4       18.72       20.18      2.72 o 
  13   2   4       50.68       61.25      6.55 o 
  14   2   4       20.11       27.95      3.46 o 
  15   2   4       21.41       16.24      3.27 o 
  16   2   4       25.34       23.01      3.31 o 
  17   2   4        0.70        0.57      2.71 o 
  18   2   4       12.47       12.27      4.13 o 
  19   2   4       11.39       10.18      2.78 o 
  20   2   4        4.07        3.12      3.10 o 
   1   3   4      467.31      458.94      8.01 o 
   2   3   4      318.22      335.26      6.22 o 
   3   3   4     1795.20     1806.57     26.82 o 
   4   3   4      147.28      137.43      3.52 o 
   5   3   4      216.06      214.70      4.76 o 
   6   3   4       59.01       59.61      2.37 o 
   7   3   4      239.84      249.21      9.65 o 
   8   3   4       55.97       57.25      3.56 o 
   9   3   4      112.39      109.31     11.06 o 
  10   3   4       50.48       55.22      3.68 o 
  11   3   4       33.35       38.33      2.95 o 
  12   3   4        0.63        2.50      1.44 o 
  13   3   4       42.01       43.35      3.27 o 
  14   3   4       19.60       19.10      2.44 o 
  15   3   4       14.25       14.92      8.81 o 
  16   3   4        9.27        7.59      2.49 o 
  17   3   4        2.98        1.94      2.24 o 
  18   3   4        5.23        4.76      5.95 o 
  19   3   4       30.65       17.72      5.16 o 
   0   4   4     1497.75     1481.63     38.61 o 
   1   4   4       15.33       14.68      1.58 o 
   2   4   4      345.83      356.49      7.16 o 
   3   4   4       17.60       21.03      1.82 o 
   4   4   4      295.11      294.25      6.36 o 
   5   4   4       50.73       58.41      9.82 o 
   6   4   4      390.48      398.02     10.45 o 
   7   4   4      177.53      170.10     12.44 o 
   8   4   4       48.09       52.04      4.15 o 
   9   4   4       47.44       56.51      4.40 o 
  10   4   4       39.02       40.08      4.12 o 
  11   4   4       24.58       20.34      2.98 o 
  12   4   4        6.11        8.24      2.34 o 
  13   4   4       15.04       17.85      3.78 o 
  14   4   4        6.27        8.43      2.46 o 
  15   4   4        7.75        9.72      3.78 o 
  16   4   4        5.25        0.96      3.45 o 
   1   5   4       28.89       27.19      2.78 o 
   2   5   4      156.02      174.89      5.84 o 
   3   5   4      114.32      116.24      7.28 o 
   4   5   4      260.80      264.84      8.45 o 
   5   5   4       24.59       27.07      3.21 o 
   6   5   4       84.66       90.05      5.04 o 
   7   5   4       45.45       49.68      6.35 o 
   8   5   4       69.19       71.76      5.01 o 
   9   5   4       55.28       53.07      4.69 o 
  10   5   4       70.57       78.64      5.34 o 
  11   5   4        1.87        0.95      2.19 o 
  12   5   4       28.34       29.24     10.28 o 
  13   5   4        5.19        4.69      2.42 o 
  14   5   4       12.67       14.70      3.20 o 
   1   6   4        4.49        6.41      2.92 o 
   2   6   4       99.50       94.18      7.14 o 
   3   6   4       13.80       10.15      3.34 o 
   4   6   4       33.57       32.82      5.07 o 
   5   6   4       19.71       20.96      4.37 o 
   6   6   4        3.81        1.90      2.92 o 
   7   6   4       27.35       23.35      4.87 o 
   8   6   4       14.76       11.27      3.84 o 
   9   6   4        6.12        6.30      3.51 o 
  10   6   4        5.50        9.38      3.97 o 
  11   6   4       10.14       11.86      4.22 o 
   6   0   5      674.94      645.61     16.77 o 
   8   0   5      312.36      327.29     10.09 o 
  10   0   5      173.44      167.18      7.06 o 
  12   0   5      526.56      549.96     16.55 o 
  14   0   5       48.84       54.50      5.15 o 
  16   0   5      112.29      103.33      5.25 o 
  18   0   5       23.62       29.80      3.93 o 
  20   0   5       46.97       44.30      4.62 o 
   0   1   5     3396.63     3606.94     62.78 o 
   1   1   5     1668.82     1663.38     40.31 o 
   2   1   5     4153.18     4224.43    101.41 o 
   3   1   5     1134.59     1143.12     28.35 o 
   4   1   5       22.60       23.09      2.19 o 
   5   1   5      753.26      781.48     21.91 o 
   6   1   5      791.70      765.18     11.17 o 
   7   1   5      549.99      507.30      9.75 o 
   8   1   5        8.00        9.33      0.82 o 
   9   1   5      383.86      366.43      8.17 o 
  10   1   5       16.49       12.52      1.45 o 
  11   1   5      107.72      105.77      4.58 o 
  12   1   5        6.32        7.57      1.34 o 
  13   1   5       85.32       88.48      3.42 o 
  14   1   5       10.25       11.35      1.77 o 
  15   1   5      127.85      131.66      4.98 o 
  16   1   5        2.34        4.55      2.01 o 
  17   1   5       33.00       36.62      4.03 o 
  18   1   5       23.59       19.22      2.72 o 
  19   1   5        3.07        6.11      2.07 o 
  20   1   5        7.14       10.22      2.36 o 
  21   1   5       10.29       11.92      4.40 o 
   1   2   5     1456.80     1454.08     18.65 o 
   2   2   5      936.45      924.72     16.51 o 
   3   2   5     3064.60     3066.24     50.16 o 
   4   2   5      755.04      763.81     11.75 o 
   5   2   5      322.52      327.87      5.92 o 
   6   2   5       83.84       81.62      2.25 o 
   7   2   5       84.01       71.67      3.37 o 
   8   2   5      520.27      474.77     17.67 o 
   9   2   5      139.23      133.12      4.02 o 
  10   2   5       17.87       19.88      1.93 o 
  11   2   5        0.23       -0.07      1.38 o 
  12   2   5      101.26       96.72      4.76 o 
  13   2   5       28.16       33.99      3.58 o 
  14   2   5      118.20      118.85      5.78 o 
  15   2   5        9.00        9.96      2.47 o 
  16   2   5        8.05       10.63      2.69 o 
  17   2   5        3.33        1.00      3.25 o 
  18   2   5        6.64        8.87      4.29 o 
  19   2   5        1.58        1.93      2.27 o 
  20   2   5        4.44        2.52      3.61 o 
   0   3   5      356.69      333.74     19.66 o 
   1   3   5      618.53      646.24     10.42 o 
   2   3   5      173.28      177.16      4.01 o 
   3   3   5       89.77       97.28      2.78 o 
   4   3   5       17.18       19.47      2.04 o 
   5   3   5     2245.39     2276.84     33.58 o 
   6   3   5      468.09      449.89     10.93 o 
   7   3   5      164.13      176.50      9.60 o 
   8   3   5        8.58        6.82      1.80 o 
   9   3   5        7.41        7.74      2.90 o 
  10   3   5        7.54        7.82      1.92 o 
  11   3   5      310.09      298.72      9.16 o 
  12   3   5       25.23       27.06      3.24 o 
  13   3   5        4.29        3.84      1.99 o 
  14   3   5        5.43        3.27      2.08 o 
  15   3   5       37.87       37.72      4.17 o 
  16   3   5        7.84       16.33      4.65 o 
  17   3   5        4.38        4.31      3.65 o 
  18   3   5        9.29        9.18      4.53 o 
   1   4   5       78.18       78.78      2.99 o 
   2   4   5      617.16      616.74     10.76 o 
   3   4   5      201.51      206.04      4.89 o 
   4   4   5      214.49      221.53      6.81 o 
   5   4   5       90.18       88.99      4.27 o 
   6   4   5       14.40       16.77      2.49 o 
   7   4   5       17.08       20.31      2.65 o 
   8   4   5      410.95      401.04     11.15 o 
   9   4   5        7.52       13.55      2.54 o 
  10   4   5       19.06       17.67      7.42 o 
  11   4   5        3.99        2.46      1.84 o 
  12   4   5        8.80        8.52      2.50 o 
  13   4   5       10.16       14.97      2.94 o 
  14   4   5       48.71       45.06      7.40 o 
  15   4   5       18.22       16.72      5.03 o 
  16   4   5        7.19        3.83      3.60 o 
   0   5   5      452.80      462.31     15.37 o 
   1   5   5      128.51      126.42      4.90 o 
   2   5   5      459.06      463.10     15.80 o 
   3   5   5        3.47        5.25      2.50 o 
   4   5   5      230.04      241.56     10.65 o 
   5   5   5       77.39       81.26      6.15 o 
   6   5   5       13.09       16.28      2.83 o 
   7   5   5        2.45        4.80      2.06 o 
   8   5   5       46.66       48.06      4.41 o 
   9   5   5        3.53        6.72      2.34 o 
  10   5   5        2.24        2.61      2.36 o 
  11   5   5       29.03       29.53      3.93 o 
  12   5   5       17.87        9.50      8.49 o 
  13   5   5        1.18        2.56      3.27 o 
  14   5   5        2.23        4.64      2.49 o 
   2   6   5       13.93       10.85      3.36 o 
   3   6   5       36.53       28.57      4.79 o 
   4   6   5       14.69       13.37      3.80 o 
   5   6   5       31.49       38.51      5.69 o 
   6   6   5        1.63        1.33      2.73 o 
   7   6   5        5.22        6.91      3.43 o 
   8   6   5       19.11       20.00      4.72 o 
   9   6   5        1.94        0.20      2.84 o 
  10   6   5       13.09       12.77      4.02 o 
   6   0   6      651.97      650.84     17.51 o 
   8   0   6      927.04      945.17     24.99 o 
  10   0   6      804.39      768.88     21.14 o 
  12   0   6      285.43      286.01     10.44 o 
  14   0   6       43.67       45.66      4.76 o 
  16   0   6        9.45       12.27      2.40 o 
  18   0   6       98.08       98.78      7.06 o 
  20   0   6       65.02       71.85      9.24 o 
   6   1   6      238.90      228.83      6.59 o 
   7   1   6      684.40      646.36     20.01 o 
   8   1   6      220.54      207.48      4.02 o 
   9   1   6      336.94      340.22     12.14 o 
  10   1   6      459.53      449.69      8.55 o 
  11   1   6       15.30       16.91      3.06 o 
  12   1   6       40.97       43.87      2.64 o 
  13   1   6      102.47       96.18      3.61 o 
  14   1   6       25.28       29.82      2.48 o 
  15   1   6       90.76       93.21      5.06 o 
  16   1   6       15.41       16.04      2.87 o 
  17   1   6        4.95        3.72      2.06 o 
  18   1   6        6.88        8.01      2.13 o 
  19   1   6       30.84       34.19      3.50 o 
  20   1   6        0.29        1.72      1.95 o 
   0   2   6     2100.77     2143.78     52.78 o 
   1   2   6     1346.53     1445.68     18.55 o 
   2   2   6       88.98      111.88      3.74 o 
   3   2   6      189.94      197.13      3.78 o 
   4   2   6      401.22      404.39      6.73 o 
   5   2   6      822.94      861.15     13.29 o 
   6   2   6      907.32      919.32     18.58 o 
   7   2   6      340.02      331.18     11.95 o 
   8   2   6        7.97        7.65      1.62 o 
   9   2   6       88.18       88.86      3.27 o 
  10   2   6      184.32      184.51      6.34 o 
  11   2   6      145.96      143.50      5.72 o 
  12   2   6       33.86       33.33      4.32 o 
  13   2   6      142.92      142.06      9.22 o 
  14   2   6       16.45       18.09      2.93 o 
  15   2   6        2.83        4.68      2.13 o 
  16   2   6       61.20       52.71      4.86 o 
  17   2   6        4.40        3.12      2.41 o 
  18   2   6        2.54        1.80      2.34 o 
  19   2   6        0.40        1.33      2.46 o 
  20   2   6        2.35        3.43      2.54 o 
   1   3   6       84.41       78.21      3.36 o 
   2   3   6      280.00      294.18      5.67 o 
   3   3   6     1631.39     1603.78     24.24 o 
   4   3   6       37.57       43.31      2.94 o 
   5   3   6      335.16      330.33      8.55 o 
   6   3   6       41.92       46.38      3.23 o 
   7   3   6       54.62       53.30      3.22 o 
   8   3   6      117.66      118.05      8.12 o 
   9   3   6       67.73       73.12      3.98 o 
  10   3   6       28.63       31.63      3.24 o 
  11   3   6       10.18        7.12      2.06 o 
  12   3   6       14.84       15.94      2.62 o 
  13   3   6      182.57      165.71     10.44 o 
  14   3   6       16.15       12.33      4.09 o 
  15   3   6        9.71       16.49      4.64 o 
  16   3   6        1.24        5.71      3.39 o 
  17   3   6        2.29       11.41      4.41 o 
  18   3   6        4.40        6.66      3.67 o 
   0   4   6     1454.85     1409.48     36.17 o 
   1   4   6      112.88      115.08      4.13 o 
   2   4   6       93.74       89.90      3.08 o 
   3   4   6      127.38      129.58      4.80 o 
   4   4   6       34.26       35.77      3.06 o 
   5   4   6      173.70      186.95      6.28 o 
   6   4   6      415.39      400.82     10.51 o 
   7   4   6      208.24      210.51      9.85 o 
   8   4   6       43.68       49.67      4.04 o 
   9   4   6       39.40       42.33      5.40 o 
  10   4   6       60.99       66.23      6.34 o 
  11   4   6       21.84       15.14      3.98 o 
  12   4   6        7.06        7.87      2.31 o 
  13   4   6        8.06        8.73      2.52 o 
  14   4   6        6.40       11.34      2.71 o 
  15   4   6        0.39        7.06      3.87 o 
  16   4   6       41.32       55.32      7.75 o 
   1   5   6        6.74        7.40      2.59 o 
   2   5   6       12.20       11.05      2.84 o 
   3   5   6      263.21      284.69     11.49 o 
   4   5   6      118.49      122.28      7.48 o 
   5   5   6       22.13       20.76      4.00 o 
   6   5   6       57.16       65.48      6.52 o 
   7   5   6       24.23       26.29      4.04 o 
   8   5   6        6.03       10.07      2.52 o 
   9   5   6       68.70       70.51      5.36 o 
  10   5   6       99.22       92.40      5.51 o 
  11   5   6        4.22        5.91      2.46 o 
  12   5   6       23.88       21.69      3.47 o 
  13   5   6       21.86       20.23      4.81 o 
  14   5   6        2.65        2.93      2.40 o 
   3   6   6       11.92       11.14      3.45 o 
   4   6   6       21.99       25.36      4.58 o 
   5   6   6       18.80       14.53      3.98 o 
   6   6   6       24.44       28.93      4.99 o 
   7   6   6       42.66       48.39      6.41 o 
   8   6   6        4.27        5.38      3.21 o 
   9   6   6       18.14       19.24      4.67 o 
  10   6   6       20.64       20.85      4.73 o 
  10   0   7      798.32      770.15     21.31 o 
  12   0   7      588.23      576.79     17.71 o 
  14   0   7       44.24       40.96      4.60 o 
  16   0   7        2.15       -0.21      1.66 o 
  18   0   7       47.20       43.26      4.69 o 
  20   0   7        0.69       -1.96      2.71 o 
   8   1   7      350.88      352.13     11.30 o 
   9   1   7      232.54      221.55      5.65 o 
  10   1   7       14.95       17.00      1.96 o 
  11   1   7       35.36       35.58      2.27 o 
  12   1   7        1.94        1.52      1.78 o 
  13   1   7      134.19      129.54      4.21 o 
  14   1   7       43.66       55.37     14.00 o 
  15   1   7       60.40       64.81      4.46 o 
  16   1   7       21.52       25.14      3.41 o 
  17   1   7       10.65       12.83      8.50 o 
  18   1   7        8.98       10.55      2.70 o 
  19   1   7        7.59        9.37      2.88 o 
  20   1   7        2.56        1.65      2.31 o 
   1   2   7      263.49      302.75      4.52 o 
   2   2   7     2098.91     2153.41     36.30 o 
   3   2   7     2546.55     2570.75     37.28 o 
   4   2   7      870.91      850.42     17.17 o 
   5   2   7      761.66      778.55     16.08 o 
   6   2   7       34.92       38.93      3.09 o 
   7   2   7      108.96      109.86      4.34 o 
   8   2   7      700.27      667.77     26.36 o 
   9   2   7       27.94       24.65      4.04 o 
  10   2   7       48.79       46.77      5.50 o 
  11   2   7       65.21       64.24      5.89 o 
  12   2   7       64.25       66.69      6.84 o 
  13   2   7       62.93       67.43      4.52 o 
  14   2   7      114.60      120.55      5.86 o 
  15   2   7       12.09       11.92      4.91 o 
  16   2   7        4.02        2.25      4.35 o 
  17   2   7        9.88       10.78      2.79 o 
  18   2   7       19.43       19.77      5.25 o 
  19   2   7        5.68        3.45      3.74 o 
   1   3   7      325.35      325.19      6.02 o 
   2   3   7       70.60       63.61      2.18 o 
   3   3   7       99.07      105.69      2.91 o 
   4   3   7       37.08       39.71      2.73 o 
   5   3   7      919.56      899.95     18.78 o 
   6   3   7       81.61       86.63      4.01 o 
   7   3   7       19.89       21.55      7.46 o 
   8   3   7       54.87       55.47      3.65 o 
   9   3   7       80.98       78.77      4.81 o 
  10   3   7       13.36       15.33      2.47 o 
  11   3   7      422.93      416.09     11.59 o 
  12   3   7        2.87        7.39      3.48 o 
  13   3   7       54.55       57.63      7.13 o 
  14   3   7        1.15        0.37      2.70 o 
  15   3   7        8.12       18.16      4.61 o 
  16   3   7        1.65        8.72      3.95 o 
  17   3   7       15.61       19.76      5.10 o 
  18   3   7        6.82       14.62      4.52 o 
   1   4   7      112.44      109.26      3.99 o 
   2   4   7      328.17      342.22     11.69 o 
   3   4   7       59.65       62.84      3.48 o 
   4   4   7      155.97      155.44      5.55 o 
   5   4   7      239.29      236.05      7.18 o 
   6   4   7       48.26       51.83      5.85 o 
   7   4   7       57.46       60.67      7.32 o 
   8   4   7      550.86      533.10     13.56 o 
   9   4   7       16.40       20.06      2.82 o 
  10   4   7       46.09       47.86      4.21 o 
  11   4   7       25.66       22.90      3.15 o 
  12   4   7       16.99       18.31      3.10 o 
  13   4   7        2.99        2.14      1.97 o 
  14   4   7       25.63       22.17      5.29 o 
  15   4   7        5.72        9.11      4.16 o 
  16   4   7        2.41       10.50      4.08 o 
   1   5   7       38.62       34.25      4.31 o 
   2   5   7       58.81       60.11      5.71 o 
   3   5   7       17.36       18.77      3.60 o 
   4   5   7       45.10       50.26      5.55 o 
   5   5   7       44.50       51.15      5.69 o 
   6   5   7        0.48       -1.18      2.06 o 
   7   5   7        6.08        6.99      3.15 o 
   8   5   7       20.17       19.75      3.19 o 
   9   5   7       24.38       24.43      3.47 o 
  10   5   7       15.00       16.60      5.21 o 
  11   5   7       42.68       47.77      5.81 o 
  12   5   7       19.92       22.69      3.40 o 
  13   5   7        2.01        3.71      5.99 o 
  14   5   7       15.48       15.74      3.66 o 
   4   6   7       16.08       21.29      4.32 o 
   5   6   7       76.83       77.60      7.60 o 
   6   6   7       15.75       22.81      4.73 o 
   7   6   7       23.33       25.47      4.90 o 
   8   6   7        3.26        1.95      3.04 o 
   9   6   7        6.46       11.34      4.10 o 
  10   6   7       21.38       20.02      5.03 o 
  10   0   8      269.70      260.08      9.33 o 
  12   0   8      486.00      450.88     14.63 o 
  14   0   8       93.93       88.46      5.82 o 
  16   0   8       83.12       71.39      5.77 o 
  18   0   8       15.36       13.86      2.98 o 
  20   0   8        2.78        4.53      3.85 o 
   9   1   8      242.63      229.71      7.78 o 
  10   1   8      217.01      204.24      7.50 o 
  11   1   8       85.29       80.58      5.85 o 
  12   1   8       36.94       40.92      2.61 o 
  13   1   8       76.12       71.83      4.32 o 
  14   1   8        0.17       -0.62      1.69 o 
  15   1   8       74.16       73.27     11.75 o 
  16   1   8        7.57       10.08      2.51 o 
  17   1   8       20.20       22.28      3.34 o 
  18   1   8        1.72       -0.21      2.86 o 
  19   1   8        8.35        9.54      3.00 o 
  20   1   8        1.07        2.99      3.57 o 
   0   2   8     2096.06     2145.76     38.10 o 
   1   2   8      386.97      380.00      5.43 o 
   2   2   8     1962.25     2012.91     34.53 o 
   3   2   8      451.82      477.93      7.74 o 
   4   2   8      698.51      715.34     14.63 o 
   5   2   8      328.05      323.72      8.51 o 
   6   2   8      452.72      466.61     10.60 o 
   7   2   8      305.49      308.48     12.31 o 
   8   2   8       60.60       51.96      4.77 o 
   9   2   8       62.42       65.65      5.39 o 
  10   2   8      177.26      165.10      9.37 o 
  11   2   8      154.10      149.19      9.18 o 
  12   2   8       54.64       58.25      6.74 o 
  13   2   8       62.82       51.83      6.74 o 
  14   2   8        1.86        3.65      2.79 o 
  15   2   8       36.44       38.19      6.34 o 
  16   2   8       63.67       63.53      8.10 o 
  17   2   8        0.67       -0.62      2.94 o 
  18   2   8        3.79        4.69      3.50 o 
   1   3   8      384.37      366.80      6.58 o 
   2   3   8       10.98       11.47      1.11 o 
   3   3   8     1032.56      994.10     19.74 o 
   4   3   8       26.36       33.49      5.03 o 
   5   3   8      432.86      410.30     12.37 o 
   6   3   8       37.33       35.33      3.54 o 
   7   3   8       86.35       78.09      6.52 o 
   8   3   8       74.93       77.06      5.01 o 
   9   3   8       80.61       81.49      4.25 o 
  10   3   8        7.95        6.49      1.94 o 
  11   3   8       30.60       32.17      5.24 o 
  12   3   8        7.66       12.81      3.75 o 
  13   3   8       13.61       19.77      4.51 o 
  14   3   8       13.23        9.07      3.91 o 
  15   3   8       11.31        6.66      3.76 o 
  16   3   8        0.91       -0.24      2.96 o 
  17   3   8       10.27       16.84      4.86 o 
   0   4   8      552.16      548.44     16.19 o 
   1   4   8       40.88       43.09      4.09 o 
   2   4   8      166.16      173.31      7.71 o 
   3   4   8      112.89      110.21      6.08 o 
   4   4   8       23.96       21.25      2.62 o 
   5   4   8       84.46       83.96      5.23 o 
   6   4   8      231.95      224.83      8.92 o 
   7   4   8      156.62      158.93      9.71 o 
   8   4   8      122.11      126.11      5.48 o 
   9   4   8       28.55       31.62      3.42 o 
  10   4   8       76.58       74.14      4.48 o 
  11   4   8       23.95       29.76      4.75 o 
  12   4   8       24.10       26.49      8.70 o 
  13   4   8       44.34       47.56      6.76 o 
  14   4   8        0.36        7.93      3.52 o 
  15   4   8       30.33       52.25      7.53 o 
  16   4   8        9.82       15.20      4.97 o 
   2   5   8        5.76        5.83      2.46 o 
   3   5   8       29.97       45.65      5.03 o 
   4   5   8       82.99       84.88      6.20 o 
   5   5   8        3.27        1.35      2.33 o 
   6   5   8       17.11       22.37      4.07 o 
   7   5   8       53.65       50.07      5.95 o 
   8   5   8      110.08      110.99      7.87 o 
   9   5   8       19.53       19.47      4.17 o 
  10   5   8       97.65      103.85      5.63 o 
  11   5   8        8.50       13.09      2.82 o 
  12   5   8       19.64       20.08      3.38 o 
  13   5   8       12.78       11.35      7.17 o 
   5   6   8       28.69       36.12      5.48 o 
   6   6   8       15.59       15.92      4.15 o 
   7   6   8       21.38       34.80      5.64 o 
   8   6   8        4.24        2.98      3.21 o 
   9   6   8        3.72        7.74      3.67 o 
  10   6   8       12.06        3.79      3.53 o 
  12   0   9       22.19       25.48      3.56 o 
  14   0   9       74.47       65.03      5.80 o 
  16   0   9        2.39        2.97      2.85 o 
  18   0   9       16.66       21.54      5.39 o 
  13   1   9       14.91       12.58      3.88 o 
  14   1   9        3.79        6.49      3.19 o 
  15   1   9       17.82       17.27      4.57 o 
  16   1   9        5.23        3.27      3.21 o 
  17   1   9       73.28       68.42      8.48 o 
  18   1   9        7.43        9.46      4.13 o 
  19   1   9        3.75        4.35      3.78 o 
   1   2   9     1237.25     1242.37     16.08 o 
   2   2   9     1450.94     1454.04     36.18 o 
   3   2   9      767.53      772.01     20.00 o 
   4   2   9      187.73      189.13      6.46 o 
   5   2   9      286.59      271.38     10.71 o 
   6   2   9      204.48      199.88      8.85 o 
   7   2   9       89.25       96.02      5.98 o 
   8   2   9      351.89      333.61     13.70 o 
   9   2   9      205.30      199.85      9.91 o 
  10   2   9      148.81      145.75      8.69 o 
  11   2   9        6.54        2.94      2.53 o 
  12   2   9       39.85       42.14      6.06 o 
  13   2   9       17.40       16.69      4.24 o 
  14   2   9       40.29       32.36      5.66 o 
  15   2   9       25.55       26.75      5.52 o 
  16   2   9        6.88        5.37      3.47 o 
  17   2   9       10.21       12.12      4.28 o 
  18   2   9       26.74       25.37      6.13 o 
   0   3   9      242.71      223.87      7.78 o 
   1   3   9      805.02      808.62     20.71 o 
   2   3   9       90.69       99.73      7.35 o 
   3   3   9      408.81      406.24      9.34 o 
   4   3   9      141.62      146.23      4.89 o 
   5   3   9      741.78      712.95     15.46 o 
   6   3   9       64.77       65.99      3.55 o 
   7   3   9      226.55      224.82      6.96 o 
   8   3   9       39.44       41.50      4.80 o 
   9   3   9      106.68      105.14      4.80 o 
  10   3   9       58.65       58.38      6.63 o 
  11   3   9      167.81      163.83      9.91 o 
  12   3   9       19.26       20.05      4.47 o 
  13   3   9       57.94       69.21      7.91 o 
  14   3   9        3.50        3.10      3.25 o 
  15   3   9        6.15        5.27      3.42 o 
  16   3   9        8.33        3.56      3.48 o 
  17   3   9        5.93       18.29      5.08 o 
   1   4   9       66.03       70.31      4.54 o 
   2   4   9      394.38      389.65     13.00 o 
   3   4   9       69.64       72.03      5.03 o 
   4   4   9       71.40       71.59      5.31 o 
   5   4   9       15.82       17.21      3.21 o 
   6   4   9      105.97      120.19      5.03 o 
   7   4   9       24.90       28.95      3.13 o 
   8   4   9      142.18      144.81      5.93 o 
   9   4   9       31.77       32.44      3.39 o 
  10   4   9      103.09      102.69      5.31 o 
  11   4   9       11.16       10.06      2.46 o 
  12   4   9       17.03       19.24      4.66 o 
  13   4   9       15.01       16.12      4.46 o 
  14   4   9       38.20       39.54      6.51 o 
  15   4   9       11.77       22.23      5.24 o 
   3   5   9       13.99       13.27      3.06 o 
   4   5   9       89.51       84.42      6.23 o 
   5   5   9       24.69       19.08      3.92 o 
   6   5   9       24.59       24.81      4.23 o 
   7   5   9       10.15        7.23      3.15 o 
   8   5   9       37.59       39.56      5.47 o 
   9   5   9       30.97       25.07      4.82 o 
  10   5   9       13.32       11.92      3.85 o 
  11   5   9       14.91       14.59      4.05 o 
  12   5   9       16.64       14.83      4.04 o 
  13   5   9        2.95       10.00      4.03 o 
   6   6   9       15.10       16.06      4.18 o 
   7   6   9        6.69        7.64      3.41 o 
   8   6   9        6.79        1.07      3.08 o 
   9   6   9        3.89        2.05      2.88 o 
  18   0  10       11.86       11.28      4.46 o 
  13   1  10       81.00       86.85      7.50 o 
  14   1  10       11.90       20.02      4.71 o 
  15   1  10        7.75        6.31      3.38 o 
  16   1  10        9.49       11.97      4.26 o 
  17   1  10       18.09       18.00      4.93 o 
  18   1  10        1.12       -1.93      2.71 o 
  19   1  10       33.36       34.59      6.99 o 
   0   2  10      523.06      541.05     15.59 o 
   1   2  10       16.19       18.79      2.05 o 
   2   2  10      141.11      113.01      5.41 o 
   3   2  10       37.92       32.30      2.93 o 
   4   2  10      124.39      110.71      5.67 o 
   5   2  10      143.22      140.90      6.94 o 
   6   2  10      100.10       93.57      5.83 o 
   7   2  10      816.18      773.70     25.36 o 
   8   2  10        1.59        2.69      2.17 o 
   9   2  10       81.09       85.61      6.24 o 
  10   2  10      130.70      119.84      8.10 o 
  11   2  10       51.10       43.30      5.89 o 
  12   2  10       94.01       88.11      7.48 o 
  13   2  10       17.67       20.97      4.72 o 
  14   2  10       16.58       16.92      4.33 o 
  15   2  10       14.10       13.36      4.32 o 
  16   2  10       15.02       14.82      4.54 o 
  17   2  10        1.81        5.44      3.47 o 
  18   2  10        5.57        5.64      3.80 o 
   1   3  10      348.84      331.71      8.03 o 
   2   3  10      288.25      298.99      9.99 o 
   3   3  10      299.66      293.53      7.37 o 
   4   3  10      109.38      100.37      4.01 o 
   5   3  10      250.03      260.03      7.17 o 
   6   3  10       74.54       77.36      3.73 o 
   7   3  10      220.36      209.31      6.73 o 
   8   3  10       45.90       40.66      5.15 o 
   9   3  10       90.10       88.60      6.75 o 
  10   3  10       57.39       55.78      6.36 o 
  11   3  10       45.04       37.83      5.58 o 
  12   3  10       25.38       20.14      4.52 o 
  13   3  10       58.77       68.06      7.91 o 
  14   3  10        2.88        3.74      3.25 o 
  15   3  10       25.13       19.44      4.93 o 
  16   3  10        0.63        3.43      3.24 o 
  17   3  10       13.43       17.65      5.09 o 
   1   4  10      101.96      104.81      5.79 o 
   2   4  10      343.31      334.47     11.82 o 
   3   4  10       39.80       39.54      4.21 o 
   4   4  10      209.94      206.23      9.11 o 
   5   4  10       53.14       63.32      5.13 o 
   6   4  10       20.84       17.79      3.44 o 
   7   4  10       30.59       36.16      4.73 o 
   8   4  10       33.10       35.48      3.49 o 
   9   4  10       35.73       36.05      3.62 o 
  10   4  10       70.80       65.77      4.64 o 
  11   4  10       41.30       42.07      6.03 o 
  12   4  10       60.89       60.24      7.37 o 
  13   4  10        2.31        9.24      3.95 o 
  14   4  10       19.89       26.40      5.50 o 
  15   4  10        2.20        7.57      3.67 o 
   4   5  10       31.50       35.26      4.56 o 
   5   5  10       18.37       19.37      3.77 o 
   6   5  10        6.23        5.22      2.62 o 
   7   5  10       34.50       33.44      5.13 o 
   8   5  10       84.76       83.40      6.84 o 
   9   5  10       26.52       30.25      5.08 o 
  10   5  10       14.40       14.39      4.10 o 
  11   5  10        4.15        5.36      3.19 o 
   7   6  10        2.42        1.70      2.68 o 
   8   6  10        8.30       10.38      3.53 o 
   9   6  10        1.76        4.22      3.36 o 
  18   0  11       23.00       25.49      5.81 o 
  14   1  11       45.37       32.14      5.71 o 
  15   1  11       94.86       83.59      7.87 o 
  16   1  11        0.27        2.86      3.13 o 
  17   1  11       10.52       14.71      4.70 o 
  18   1  11        8.16        3.65      3.81 o 
   1   2  11      367.02      346.08     10.97 o 
   2   2  11       85.09       85.81      4.26 o 
   3   2  11       91.67       85.02      4.72 o 
   4   2  11      230.21      233.64      9.21 o 
   5   2  11      774.35      749.92     23.19 o 
   6   2  11       50.57       46.99      4.35 o 
   7   2  11      190.57      196.22      9.20 o 
   8   2  11      288.71      269.32     12.00 o 
   9   2  11        7.54       12.03      3.28 o 
  10   2  11       99.65      107.39      7.50 o 
  11   2  11       15.47       16.23      3.85 o 
  12   2  11       23.93       28.42      5.18 o 
  13   2  11        2.93        0.43      2.61 o 
  14   2  11       74.40       79.44      7.44 o 
  15   2  11       41.57       34.39      6.23 o 
  16   2  11        5.29        7.44      3.71 o 
  17   2  11        2.12        4.73      3.65 o 
  18   2  11        5.25        4.95      3.89 o 
   0   3  11       34.06       33.62      3.01 o 
   1   3  11      329.50      340.82     10.53 o 
   2   3  11      959.81      952.69     25.87 o 
   3   3  11      342.08      353.83     11.68 o 
   4   3  11      639.39      638.06     13.87 o 
   5   3  11      433.53      407.91     10.19 o 
   6   3  11       24.48       22.96      3.64 o 
   7   3  11      402.47      392.27     15.31 o 
   8   3  11       38.47       43.84      5.23 o 
   9   3  11      285.26      273.72     12.69 o 
  10   3  11       10.88       11.27      3.39 o 
  11   3  11       34.42       32.18      5.17 o 
  12   3  11        3.04        4.95      3.04 o 
  13   3  11       59.66       61.42      7.58 o 
  14   3  11        2.52        5.46      3.26 o 
  15   3  11       34.17       33.07      6.17 o 
  16   3  11        3.50        3.38      3.62 o 
  17   3  11       23.60       24.78      5.90 o 
   2   4  11       37.67       33.70      3.84 o 
   3   4  11      127.00      129.35      6.82 o 
   4   4  11      373.89      365.68     12.94 o 
   5   4  11       45.94       61.06      4.91 o 
   6   4  11       62.82       61.25      5.75 o 
   7   4  11       11.63       17.20      3.47 o 
   8   4  11        5.37        6.69      2.03 o 
   9   4  11       10.09       16.55      3.75 o 
  10   4  11      109.16      110.17      8.02 o 
  11   4  11        1.94        8.61      3.41 o 
  12   4  11       59.09       57.12      7.09 o 
  13   4  11        3.36        9.68      3.72 o 
  14   4  11        4.80        7.43      3.67 o 
  15   4  11        1.77        6.80      3.55 o 
   5   5  11       51.05       51.04      5.55 o 
   6   5  11       56.42       58.58      6.19 o 
   7   5  11       34.65       37.65      5.14 o 
   8   5  11       45.18       39.88      5.48 o 
   9   5  11       31.23       34.72      5.24 o 
  18   0  12        7.74        4.43      4.02 o 
  14   1  12       16.61       19.73      4.87 o 
  15   1  12       16.88       18.53      4.95 o 
  16   1  12        1.10        3.90      3.26 o 
  17   1  12        4.35        5.85      3.81 o 
  18   1  12        1.28        3.76      3.61 o 
   1   2  12       23.53       21.18      2.26 o 
   2   2  12        5.83        4.26      1.44 o 
   3   2  12       19.29       22.39      2.84 o 
   4   2  12       22.61       20.60      2.97 o 
   5   2  12       96.28       89.16      5.58 o 
   6   2  12      198.14      197.43      9.35 o 
   7   2  12      588.50      546.17     19.59 o 
   8   2  12       49.85       63.52      5.45 o 
   9   2  12       93.20       90.54      6.74 o 
  10   2  12      107.23       94.19      7.26 o 
  11   2  12      208.00      213.13     11.43 o 
  12   2  12       75.94       70.92      7.93 o 
  13   2  12       50.73       47.19      6.71 o 
  14   2  12       15.77       22.65      5.21 o 
  15   2  12       11.41       11.53      4.08 o 
  16   2  12       24.05       20.45      5.08 o 
  17   2  12        5.41        9.36      4.02 o 
  18   2  12       11.26        8.91      4.42 o 
   5   3  12      287.03      276.47     11.21 o 
   6   3  12       24.77       24.14      3.69 o 
   7   3  12      311.94      305.06     12.73 o 
   8   3  12       25.62       35.01      4.78 o 
   9   3  12       65.21       65.23      5.89 o 
  10   3  12      109.67       96.92      7.29 o 
  11   3  12        2.97        0.93      2.57 o 
  12   3  12        4.02        1.80      2.76 o 
  13   3  12       15.13       16.87      4.47 o 
  14   3  12        2.84        9.47      4.13 o 
  15   3  12       23.05       18.75      4.92 o 
  16   3  12        1.96        8.11      3.95 o 
   3   4  12       19.39       24.53      3.38 o 
   4   4  12      262.25      252.30     10.14 o 
   5   4  12        6.17        5.53      2.31 o 
   6   4  12       22.76       19.72      3.47 o 
  10   4  12       30.32       37.52      5.54 o 
  11   4  12       17.80       24.42      4.94 o 
  12   4  12       31.61       34.15      5.83 o 
  13   4  12        5.87        7.82      3.49 o 
  14   4  12        4.72        8.30      3.63 o 
  15   4  12       13.45       18.04      4.68 o 
   6   5  12        0.50        1.67      2.37 o 
   7   5  12       36.10       38.47      5.28 o 
   8   5  12       86.01       75.32      7.31 o 
  18   0  13        6.89        4.59      3.75 o 
  15   1  13        2.59        5.39      3.44 o 
  16   1  13        1.60        0.28      3.10 o 
  17   1  13       39.39       40.26      7.25 o 
  18   1  13        9.97        7.27      4.18 o 
   2   2  13      490.24      433.14     14.22 o 
   3   2  13      420.38      360.91     13.09 o 
   4   2  13      143.03      152.43      7.25 o 
   5   2  13      635.70      594.16     20.07 o 
   6   2  13       56.99       58.82      4.85 o 
   7   2  13       49.00       54.57      4.96 o 
   8   2  13      187.33      195.18      9.70 o 
   9   2  13       55.00       58.14      6.37 o 
  10   2  13       49.87       45.98      6.10 o 
  11   2  13        1.50        3.62      3.03 o 
  12   2  13       81.57       83.37      7.25 o 
  13   2  13        7.70       10.68      3.97 o 
  14   2  13       30.33       21.98      5.09 o 
  15   2  13       24.23       16.16      4.93 o 
  16   2  13        9.60       22.36      5.44 o 
  17   2  13        9.35       14.85      4.85 o 
   6   3  13       29.23       28.55      4.09 o 
   7   3  13      295.29      296.59     12.67 o 
   8   3  13      117.40      111.54      7.31 o 
   9   3  13      123.84      113.15      7.77 o 
  10   3  13        0.33        2.19      2.55 o 
  11   3  13       30.42       29.54      5.24 o 
  12   3  13        7.34        9.92      3.66 o 
  13   3  13       97.32       92.52      8.22 o 
  14   3  13        3.77        5.31      3.36 o 
  15   3  13       34.51       34.28      6.29 o 
  16   3  13        0.48        5.01      3.80 o 
  12   4  13       23.79       30.87      5.62 o 
  13   4  13        6.26       14.45      4.24 o 
  14   4  13       12.82       18.72      4.77 o 
  15   1  14       43.47       46.05      7.20 o 
  16   1  14        9.28        9.31      4.47 o 
  17   1  14        0.31        3.73      3.79 o 
  18   1  14        1.16        4.99      4.39 o 
   3   2  14      363.84      357.12     12.72 o 
   4   2  14      533.92      531.22     17.72 o 
   5   2  14      238.14      231.07      9.99 o 
   6   2  14      120.32      121.76      7.03 o 
   7   2  14      349.46      365.18     14.39 o 
   8   2  14       12.17        9.91      3.07 o 
   9   2  14        2.54        4.48      2.39 o 
  10   2  14      159.92      172.49      9.70 o 
  11   2  14       27.75       24.70      4.93 o 
  12   2  14       31.73       36.79      5.88 o 
  13   2  14        9.36        2.94      3.11 o 
  14   2  14       16.21       14.91      4.72 o 
  15   2  14       43.81       50.07      7.63 o 
  16   2  14       20.36       23.38      5.63 o 
  17   2  14        0.09        5.87      4.06 o 
   7   3  14       89.01       90.22      6.35 o 
   8   3  14        7.78        8.42      2.89 o 
   9   3  14       79.45       85.87      6.65 o 
  10   3  14        8.26        8.47      3.27 o 
  11   3  14        8.87       13.33      3.84 o 
  12   3  14        2.09        3.05      3.16 o 
  13   3  14       10.14       10.95      3.93 o 
  14   3  14       10.08       14.19      4.45 o 
  15   3  14       14.38       21.44      5.23 o 
  16   3  14        0.53        6.40      3.75 o 
  14   4  14        3.97       16.86      4.36 o 
  15   1  15       40.97       48.42      7.40 o 
  16   1  15        7.56        4.29      3.44 o 
  17   1  15        4.07        0.63      3.82 o 
   7   2  15       11.85       13.09      3.18 o 
   8   2  15      188.08      185.66      9.93 o 
   9   2  15        5.16        5.36      2.73 o 
  10   2  15       79.43       84.64      7.07 o 
  11   2  15        9.67       10.15      3.51 o 
  12   2  15       79.81       77.41      7.43 o 
  13   2  15       62.30       62.86      7.76 o 
  14   2  15       41.88       46.40      7.23 o 
  15   2  15       22.40       14.44      4.90 o 
  16   2  15        2.11        7.26      4.14 o 
  17   2  15        9.17        8.29      4.64 o 
   8   3  15        1.53        5.16      2.43 o 
   9   3  15       85.76       77.11      6.54 o 
  10   3  15       38.86       43.06      5.94 o 
  11   3  15       95.31       93.15      7.74 o 
  12   3  15        1.04        5.20      3.31 o 
  13   3  15       16.20       19.92      4.99 o 
  14   3  15        8.74       10.29      4.12 o 
  15   3  15       26.96       33.57      6.28 o 
  15   1  16       27.35       27.90      6.04 o 
  16   1  16        1.22        5.21      3.81 o 
  17   1  16        6.58        6.44      4.10 o 
   8   2  16        3.39        7.24      2.82 o 
   9   2  16       42.90       46.93      6.13 o 
  10   2  16       80.08       77.23      6.97 o 
  11   2  16      110.15      106.00      8.11 o 
  12   2  16       65.50       66.08      8.04 o 
  13   2  16       19.81       20.51      5.01 o 
  14   2  16       13.54       11.40      4.28 o 
  15   2  16        5.53        4.68      3.76 o 
  16   2  16       16.37       17.18      5.46 o 
  10   3  16       26.16       28.21      5.12 o 
  11   3  16        3.98        4.95      3.16 o 
  12   3  16        5.52        5.59      3.52 o 
  13   3  16       42.40       42.29      6.64 o 
  14   3  16        3.80       13.13      4.11 o 
  15   3  16        3.03       10.97      4.26 o 
  16   1  17        6.28        9.82      4.67 o 
   8   2  17      174.82      174.27      9.82 o 
   9   2  17       21.94       18.37      4.24 o 
  10   2  17        7.82        9.41      3.55 o 
  11   2  17        3.72        5.58      3.30 o 
  12   2  17        6.64        5.77      3.68 o 
  13   2  17       24.58       11.64      4.59 o 
  14   2  17       28.44       28.28      5.94 o 
  15   2  17       16.96       23.34      5.67 o 
  16   2  17        0.79        1.06      3.25 o 
  12   3  17       15.00       15.20      4.43 o 
  13   3  17        3.80       10.56      3.94 o 
  14   3  17        1.34        2.28      3.18 o 
  15   3  17        7.95       20.03      5.04 o 
  16   1  18        0.59        7.97      4.30 o 
   8   2  18        2.57        7.76      2.91 o 
   9   2  18       56.26       64.95      7.14 o 
  10   2  18       53.29       60.45      7.21 o 
  11   2  18       94.50       94.98      8.11 o 
  12   2  18        5.96        2.40      3.34 o 
  13   2  18        4.18        3.37      3.51 o 
  14   2  18        7.67        6.06      3.73 o 
  15   2  18       10.88       19.63      5.49 o 
   9   2  19       34.30       38.57      5.74 o 
  10   2  19        5.97        4.77      3.13 o 
  11   2  19       28.49       33.65      5.87 o 
  12   2  19        9.17        4.36      3.34 o 
  13   2  19        4.98        8.75      4.22 o 
  14   2  19       11.30       10.88      4.50 o 
  15   2  19        0.15        6.09      3.86 o 
  11   2  20       19.74       23.11      5.30 o 
  12   2  20       28.71       37.59      6.58 o 
  13   2  20       18.87       16.15      5.12 o 
  14   2  20        6.15       12.42      4.70 o 
  13   2  21       21.78       24.36      5.89 o 
  14   2  21       24.58       33.42      6.56 o 
                                                 
